# Supplementary material for: Prenatal risk factors and neonatal DNA methylation in very preterm infants
Source: Clin Epigenetics. 2021 Sep 10;13:171. doi: 10.1186/s13148-021-01164-9 (PMC8434712; doi:10.1186/s13148-021-01164-9)
Supplement: Supplementary file 1 — Additional file 1. EWAS results for all suggestive associations (FDR < 10%). This Excel spreadsheet contains information about all CpGs with FDR < 10% from the models comparing physical risk to typical (Model 1), psychological risk to typical (Model 2), and cumulative risk (Model 3). [file 13148_2021_1164_MOESM1_ESM.xlsx]

## Sheet: Model 1
CpG	chr	pos	UCSC_RefGene_Name	UCSC_RefGene_Group	pvalue	FDR
cg25123362	chr10	133793734	BNIP3	Body	2.7604e-11	1.94973e-05

## Sheet: Model 2
CpG	chr	pos	UCSC_RefGene_Name	UCSC_RefGene_Group	pvalue	FDR
cg08930413	chr7	151548036	PRKAG2	Body	2.11373e-08	0.0149298
cg14720487	chr7	30028215	SCRN1;SCRN1;SCRN1;SCRN1	Body;5'UTR;5'UTR;5'UTR	7.99708e-08	0.0198461
cg10690887	chr18	19285051	ABHD3	TSS1500	8.42935e-08	0.0198461
cg03224285	chr17	1915660	RTN4RL1	Body	1.6113e-07	0.0284525
cg14293885	chr19	35654000	FXYD5;FXYD5;FXYD5;FXYD5	Body;Body;Body;Body	2.6255e-07	0.0332616
cg04589237	chr3	49056439	DALRD3;DALRD3;DALRD3;NDUFAF3	5'UTR;TSS1500;TSS1500;TSS1500	2.82548e-07	0.0332616
cg07838168	chr7	100393960	ZAN;ZAN;ZAN;ZAN;ZAN	Body;Body;Body;Body;Body	9.70872e-07	0.0964633
cg08418872	chr12	6442954	TNFRSF1A	Body	1.09257e-06	0.0964633
cg18408283	chr1	68387546	GNG12-AS1	Body	1.23927e-06	0.0972582

## Sheet: Model 3
CpG	chr	pos	UCSC_RefGene_Name	UCSC_RefGene_Group	pvalue	FDR
cg01533736	chr20	22542854	LINC00261	Body	1.16741e-09	0.00045881
cg05324191	chr1	116994757	LOC101929023	Body	1.29915e-09	0.00045881
cg01284858	chr10	123902371	TACC2;TACC2;TACC2;TACC2;TACC2	5'UTR;Body;Body;Body;Body	6.19695e-09	0.00137649
cg12155575	chr3	186965150	MASP1;MASP1;MASP1;MASP1	Body;Body;Body;Body	8.96813e-09	0.00137649
cg27514986	chr15	39486981			9.74408e-09	0.00137649
cg22102865	chr7	148844067	ZNF398;ZNF398	TSS1500;5'UTR	1.36531e-08	0.00160725
cg11420269	chr16	70516713	COG4;COG4;COG4;COG4	Body;Body;ExonBnd;ExonBnd	2.07113e-08	0.00191365
cg19573457	chr22	25893657			2.16745e-08	0.00191365
cg11221492	chr14	36790270	MBIP;MBIP;MBIP	TSS1500;TSS1500;TSS1500	3.91562e-08	0.00287627
cg09979763	chr1	245499904	KIF26B	Body	4.2322e-08	0.00287627
cg00569188	chr21	41122530	IGSF5	Body	4.60905e-08	0.00287627
cg26760502	chr14	105493800			4.8866e-08	0.00287627
cg11531492	chr3	125673505			6.56036e-08	0.00326402
cg16999677	chr5	843982	ZDHHC11	Body	6.85452e-08	0.00326402
cg05636131	chr7	148844053	ZNF398;ZNF398	5'UTR;TSS1500	6.93171e-08	0.00326402
cg01582932	chr7	33718752			1.07975e-07	0.00423814
cg22737033	chr4	124090190	SPATA5	Body	1.14057e-07	0.00423814
cg11451033	chr15	34260712	CHRM5;AVEN	TSS1500;Body	1.26892e-07	0.00423814
cg00017362	chr8	19711803			1.27055e-07	0.00423814
cg22829304	chr13	41768132	KBTBD7;LOC101929140	1stExon;Body	1.27941e-07	0.00423814
cg11436113	chr20	19191145			1.312e-07	0.00423814
cg20154164	chr7	23331716			1.32006e-07	0.00423814
cg16488022	chr3	105676721			1.56705e-07	0.00481236
cg12574596	chr22	25905728			1.69668e-07	0.00496912
cg21027742	chr5	130730032	CDC42SE2;CDC42SE2	3'UTR;3'UTR	1.76737e-07	0.00496912
cg15716876	chr4	125861879			1.87474e-07	0.00496912
cg25651608	chr3	42073868			1.97224e-07	0.00496912
cg04898932	chr22	35645717			2.00866e-07	0.00496912
cg18499027	chr7	139100981	C7orf55-LUC7L2;LUC7L2;LUC7L2;LUC7L2	Body;Body;Body;Body	2.10031e-07	0.00496912
cg11185688	chr2	190528501	ASNSD1	5'UTR	2.11056e-07	0.00496912
cg21523688	chr15	45319037	SORD	Body	2.34556e-07	0.00534426
cg27321942	chr19	49993217	RPL13AP5;SNORD33;SNORD35A;SNORD34;RPL13A;SNORD32A	Body;TSS1500;TSS1500;TSS1500;Body;TSS200	2.71376e-07	0.0059387
cg09183220	chr3	101954626			2.85954e-07	0.0059387
cg18339493	chr17	78681826	RPTOR;RPTOR	Body;Body	2.88353e-07	0.0059387
cg15179515	chr10	47396735	FAM35B2	Body	2.94277e-07	0.0059387
cg23830414	chr21	44491247	CBS;CBS;CBS	Body;Body;Body	3.22837e-07	0.00633409
cg10021918	chr15	57889217	GCOM1;GCOM1;GCOM1;GCOM1;GCOM1;MYZAP;MYZAP;GCOM1;GCOM1;GCOM1	Body;Body;Body;Body;Body;Body;Body;Body;Body;Body	4.07702e-07	0.00778295
cg27344315	chr15	100560801	ADAMTS17	Body	4.22395e-07	0.00785124
cg20369048	chr15	34260872	CHRM5;AVEN	TSS1500;Body	4.46143e-07	0.00808003
cg20850873	chr3	10149803	C3orf24;C3orf24;C3orf24;C3orf24	1stExon;1stExon;5'UTR;5'UTR	4.7118e-07	0.00832013
cg22500728	chr8	101590011	SNX31	Body	4.91821e-07	0.00847279
cg00073694	chr1	203130994	ADORA1;ADORA1	Body;Body	5.24081e-07	0.00881359
cg05724271	chr7	8151066			5.8406e-07	0.00943445
cg22427170	chr12	24202790	SOX5;SOX5	5'UTR;5'UTR	5.87714e-07	0.00943445
cg11535791	chr4	7930733	AFAP1;AFAP1	5'UTR;5'UTR	6.09176e-07	0.00949041
cg06460983	chr10	91092340	IFIT3;IFIT3;IFIT3	Body;1stExon;5'UTR	6.18073e-07	0.00949041
cg01360936	chr3	133289810			6.93236e-07	0.010418
cg03469476	chr13	21749706	MRPL57;SKA3;SKA3	TSS1500;Body;Body	7.18775e-07	0.0105768
cg16848272	chr1	1510991	SSU72	TSS1500	7.41189e-07	0.0106841
cg16704590	chr20	47896769	C20orf199;C20orf199;SNORD12B;SNORD12;MIR1259;C20orf199	Body;Body;TSS200;TSS1500;TSS200;Body	7.60382e-07	0.0107415
cg25386499	chr3	58335732	PXK;PXK;PXK;PXK;PXK;PXK;PXK	5'UTR;5'UTR;Body;Body;Body;Body;Body	8.03911e-07	0.0109293
cg13837834	chr5	180728293			8.0462e-07	0.0109293
cg17573586	chr3	125990056			8.65973e-07	0.0112357
cg04868583	chr4	42503980	ATP8A1;ATP8A1	Body;Body	8.79412e-07	0.0112357
cg25401200	chr2	119744502	MARCO	Body	8.8559e-07	0.0112357
cg26546687	chr2	121684676	GLI2	Body	9.1186e-07	0.0112357
cg11271990	chr7	65285831			9.20665e-07	0.0112357
cg00988691	chr1	25985636	MAN1C1;MAN1C1	Body;Body	9.22625e-07	0.0112357
cg06254556	chr20	22552976	C20orf56	Body	9.6801e-07	0.0115886
cg22797892	chr12	74933819	ATXN7L3B;ATXN7L3B	1stExon;3'UTR	1.00526e-06	0.0118198
cg26022064	chr7	98739782	SMURF1;SMURF1	Body;Body	1.02608e-06	0.0118198
cg24207161	chr6	155464712	TIAM2	Body	1.03752e-06	0.0118198
cg20526110	chr6	168599051			1.05518e-06	0.0118302
cg17027681	chr19	39934766	SUPT5H;SUPT5H;SUPT5H	TSS1500;TSS1500;TSS1500	1.14992e-06	0.0125064
cg24388946	chr9	125694957	ZBTB26;ZBTB26;ZBTB26	TSS1500;TSS1500;TSS1500	1.15091e-06	0.0125064
cg06064179	chr17	62829976	PLEKHM1P	Body	1.29169e-06	0.0138235
cg07935632	chr3	70881357			1.31286e-06	0.0138403
cg04348023	chr1	70384012	LRRC7;PIN1L	Body;TSS1500	1.4017e-06	0.0144367
cg15448681	chr2	160219747	BAZ2B;BAZ2B	Body;Body	1.41031e-06	0.0144367
cg22688043	chr11	55944198	OR5J2	1stExon	1.45102e-06	0.0144556
cg12866694	chr20	56046392			1.48539e-06	0.0144556
cg21430814	chr5	147286075	C5orf46;C5orf46	1stExon;5'UTR	1.4871e-06	0.0144556
cg20907936	chr7	33003872	FKBP9;FKBP9	Body;Body	1.49926e-06	0.0144556
cg27033920	chr16	11639619			1.52708e-06	0.0144556
cg23110422	chr21	40182073	ETS2	Body	1.54177e-06	0.0144556
cg18089426	chr14	101175970			1.55541e-06	0.0144556
cg07054239	chr1	155659882	YY1AP1;YY1AP1;YY1AP1;YY1AP1;YY1AP1;YY1AP1;YY1AP1;YY1AP1;YY1AP1;YY1AP1;YY1AP1;DAP3;DAP3;DAP3;DAP3;DAP3	TSS1500;TSS1500;TSS1500;TSS1500;TSS1500;TSS1500;TSS1500;TSS1500;TSS1500;TSS1500;TSS1500;5'UTR;5'UTR;5'UTR;5'UTR;5'UTR	1.65153e-06	0.0150074
cg25593005	chr4	174391583			1.65729e-06	0.0150074
cg26307248	chr16	75895949			1.6967e-06	0.0150657
cg21197224	chr17	56082780	SFRS1;SFRS1	3'UTR;Body	1.72089e-06	0.0150657
cg07573717	chr1	19717337	CAPZB	Body	1.72771e-06	0.0150657
cg21458849	chr16	65036435	CDH11;CDH11	Body;Body	1.79083e-06	0.0153026
cg08066376	chr11	59577361	MRPL16	Body	1.81724e-06	0.0153026
cg20491573	chr12	131194059			1.82331e-06	0.0153026
cg07733830	chr7	63768483			1.8668e-06	0.0153026
cg02181287	chr14	77785784	GSTZ1;POMT2;GSTZ1	TSS1500;Body;TSS1500	1.88939e-06	0.0153026
cg15985003	chr19	617803	POLRMT	Body	1.90477e-06	0.0153026
cg25767345	chr18	54788969			1.91645e-06	0.0153026
cg09005159	chr7	73790765	CLIP2;CLIP2	Body;Body	1.94234e-06	0.0153026
cg23403144	chr5	539126			1.94987e-06	0.0153026
cg21664153	chr17	29401997			1.97561e-06	0.0153343
cg12074474	chr1	55119654	MROH7;MROH7;MROH7;MROH7;MROH7-TTC4;MROH7-TTC4;MROH7-TTC4	5'UTR;Body;Body;Body;Body;Body;Body	2.07074e-06	0.0158979
cg04218928	chr22	42177683	MEI1;MEI1	ExonBnd;Body	2.20281e-06	0.0167285
cg26920451	chr15	34260956	CHRM5;AVEN	TSS200;Body	2.23151e-06	0.0167285
cg26605225	chr1	206684919	RASSF5;RASSF5	Body;Body	2.2641e-06	0.0167285
cg20936707	chr1	248020337	TRIM58	TSS200	2.30687e-06	0.0167285
cg26130797	chr1	73089294			2.32305e-06	0.0167285
cg00372410	chr17	77993088	TBC1D16	5'UTR	2.3989e-06	0.0167285
cg10207240	chr12	122356781	WDR66	5'UTR	2.40113e-06	0.0167285
cg21271227	chr22	25911047			2.41437e-06	0.0167285
cg01439248	chr8	2039444	MYOM2	Body	2.41582e-06	0.0167285
cg05639188	chr7	74142208	LOC101926943;GTF2I;GTF2I;GTF2I;GTF2I;GTF2I	Body;Body;Body;Body;Body;Body	2.43385e-06	0.0167285
cg18906360	chr14	60633047	DHRS7	TSS1500	2.45349e-06	0.0167285
cg18449781	chr16	84010589	NECAB2	Body	2.46313e-06	0.0167285
cg13627796	chr5	38445287	EGFLAM;EGFLAM;EGFLAM;EGFLAM	TSS1500;Body;Body;Body	2.519e-06	0.0168972
cg01512089	chr17	41705043			2.55972e-06	0.0168972
cg06340969	chr1	1990780	PRKCZ	Body	2.55974e-06	0.0168972
cg13376973	chr6	170437946			2.63885e-06	0.0172582
cg19123748	chr7	87889546			2.67108e-06	0.0173087
cg16362378	chr6	33218796	VPS52	Body	2.77764e-06	0.0177041
cg12138286	chr4	71566524			2.78223e-06	0.0177041
cg13375636	chr10	134190059	LRRC27;LRRC27	3'UTR;3'UTR	2.85127e-06	0.0179814
cg22160511	chr15	34260975	CHRM5;AVEN	TSS200;Body	2.93188e-06	0.0182437
cg03843688	chr5	116007521			2.94452e-06	0.0182437
cg04499931	chr5	78856828			2.99925e-06	0.0184212
cg05519500	chr16	970949	LMF1-AS1;LMF1-AS1;LMF1;LMF1;LMF1	TSS200;TSS200;Body;Body;Body	3.09001e-06	0.0188055
cg06211378	chr3	150140268	TSC22D2;TSC22D2;TSC22D2	Body;Body;Body	3.11507e-06	0.0188055
cg25298788	chr16	66378820			3.16444e-06	0.0189417
cg16029289	chr22	50227722			3.22263e-06	0.0191279
cg06437799	chr1	155659719	DAP3;DAP3;YY1AP1;YY1AP1	5'UTR;5'UTR;TSS1500;TSS1500	3.51239e-06	0.020392
cg08727239	chr6	168634096			3.5171e-06	0.020392
cg24215494	chr14	20918454	OSGEP	Body	3.5427e-06	0.020392
cg10051213	chr9	456725	DOCK8;DOCK8;DOCK8	Body;Body;Body	3.56677e-06	0.020392
cg08269209	chr5	844008	ZDHHC11	Body	3.62144e-06	0.020392
cg07212818	chr11	638076	DRD4	Body	3.64226e-06	0.020392
cg16419298	chr4	85391521			3.68093e-06	0.020392
cg07109796	chr19	11379596			3.69461e-06	0.020392
cg18477820	chr5	134684795	H2AFY;H2AFY;H2AFY;H2AFY	Body;Body;Body;Body	3.72036e-06	0.020392
cg25854526	chr3	125628884			3.72856e-06	0.020392
cg06205922	chr1	1473141	C1orf70	Body	3.75318e-06	0.020392
cg27229100	chr20	47897260	SNORD12;C20orf199;C20orf199;C20orf199	Body;Body;Body;Body	3.78894e-06	0.0204291
cg08926958	chr1	229984853			3.83411e-06	0.0204997
cg15970826	chr16	80775715	CDYL2	Body	3.93605e-06	0.0204997
cg10901733	chr2	104405996			3.93974e-06	0.0204997
cg16848858	chr6	151757660	RMND1;RMND1	Body;Body	3.97236e-06	0.0204997
cg20502782	chr7	73922494	GTF2IRD1;GTF2IRD1;GTF2IRD1	Body;Body;Body	3.97391e-06	0.0204997
cg04050888	chr9	38734844			3.97617e-06	0.0204997
cg20562627	chr1	193994081			4.06997e-06	0.0205489
cg10328940	chr1	90138929	LRRC8C	5'UTR	4.09586e-06	0.0205489
cg14720487	chr7	30028215	SCRN1;SCRN1;SCRN1;SCRN1	Body;5'UTR;5'UTR;5'UTR	4.10158e-06	0.0205489
cg04711063	chr7	34118464	BMPER	Body	4.10209e-06	0.0205489
cg07750582	chr10	54299562			4.17269e-06	0.0206509
cg09722979	chr12	31158998			4.2266e-06	0.0206509
cg01792665	chr7	55783487			4.23115e-06	0.0206509
cg12381196	chr2	114616423	LOC101060091	Body	4.23938e-06	0.0206509
cg06104432	chr11	118849354	FOXR1	Body	4.33253e-06	0.0209297
cg13359301	chr7	148843026	ZNF398	5'UTR	4.35589e-06	0.0209297
cg14603539	chr21	42212414	DSCAM	Body	4.41978e-06	0.0210737
cg11840849	chr10	95123718	MYOF;MYOF	Body;Body	4.44552e-06	0.0210737
cg15417875	chr12	122396687	WDR66	Body	4.58372e-06	0.0213522
cg02795249	chr3	37986365	CTDSPL;CTDSPL	Body;Body	4.58662e-06	0.0213522
cg17341821	chr21	25485823			4.59496e-06	0.0213522
cg11454699	chr11	73738182	C2CD3	Body	4.78286e-06	0.0218353
cg04589237	chr3	49056439	DALRD3;DALRD3;DALRD3;NDUFAF3	5'UTR;TSS1500;TSS1500;TSS1500	4.78731e-06	0.0218353
cg12424475	chr1	145548854	ANKRD35	TSS1500	4.85453e-06	0.0218353
cg18688984	chr17	16649893	CCDC144A;CCDC144A	Body;Body	4.8558e-06	0.0218353
cg25266899	chr2	219295750	VIL1	Body	4.89127e-06	0.0218353
cg03026119	chr11	30741136			4.9143e-06	0.0218353
cg07740110	chr17	3439203	TRPV3	Body	4.91533e-06	0.0218353
cg26110466	chr12	129177209	TMEM132C	Body	4.95788e-06	0.0218866
cg26296894	chr3	20183665	KAT2B	Body	5.08721e-06	0.0223181
cg12170121	chr20	31175169	LOC149950	TSS200	5.20572e-06	0.022381
cg18327787	chr15	34293966	AVEN;CHRM5	Body;5'UTR	5.21043e-06	0.022381
cg16393182	chr1	18472902	IGSF21	Body	5.22184e-06	0.022381
cg15605858	chr15	29395932	APBA2;APBA2	Body;Body	5.22828e-06	0.022381
cg15935953	chr13	73629156	KLF5;KLF5	1stExon;5'UTR	5.27681e-06	0.0224526
cg00004963	chr6	147124996	LOC729176;C6orf103	TSS200;Body	5.31947e-06	0.0224986
cg07079314	chr2	234384677	USP40	3'UTR	5.3935e-06	0.0226759
cg02534642	chr1	19363003			5.51081e-06	0.023032
cg15066699	chr15	94791618			5.67693e-06	0.0235867
cg07723902	chr12	42987806			5.7388e-06	0.0237044
cg01951863	chr9	5376323	PLGRKT	Body	5.92765e-06	0.0242818
cg05221462	chr17	8334371			5.94735e-06	0.0242818
cg07263235	chr8	19796394	LPL	TSS200	6.12214e-06	0.0248518
cg19662219	chr15	34260719	AVEN;CHRM5	Body;TSS1500	6.24487e-06	0.0252051
cg02320208	chr22	25904247			6.30888e-06	0.0253188
cg19178201	chr21	45080663	HSF2BP;RRP1B	TSS1500;Body	6.4461e-06	0.0257233
cg07826936	chr8	21957534	FAM160B2	Body	6.60166e-06	0.0261961
cg01483824	chr19	48945886	GRIN2D	Body	6.71625e-06	0.0264192
cg08013944	chr18	54663069	WDR7;WDR7	Body;Body	6.73269e-06	0.0264192
cg05317077	chr3	39542991	MOBP;MOBP;MOBP;MOBP;MOBP;MOBP;MOBP	TSS1500;5'UTR;5'UTR;Body;Body;Body;Body	6.84214e-06	0.0265562
cg00259111	chr20	22542761	LINC00261	Body	6.84279e-06	0.0265562
cg14040722	chr20	37229509	C20orf95	TSS1500	6.89509e-06	0.0266129
cg14892073	chr1	153518354	LOC101928034;S100A4;S100A4	Body;TSS200;TSS200	7.33111e-06	0.028142
cg20948817	chr2	219704403			7.4941e-06	0.0286122
cg23660410	chr3	141567337			7.61954e-06	0.0289347
cg16200879	chr19	4326975	STAP2;STAP2	Body;Body	8.00062e-06	0.0301953
cg26417244	chr22	25878052			8.03699e-06	0.0301953
cg01846662	chr5	6427966			8.20106e-06	0.0306487
cg07092603	chr2	121243170			8.2675e-06	0.0307344
cg26031852	chr2	13614830			8.35591e-06	0.0309004
cg24475391	chr6	43741919	VEGFA;VEGFA;VEGFA;VEGFA;VEGFA;VEGFA;VEGFA;VEGFA;VEGFA;VEGFA;VEGFA;VEGFA;VEGFA;VEGFA;VEGFA;VEGFA;VEGFA;VEGFA;VEGFA	5'UTR;Body;Body;Body;Body;Body;Body;Body;Body;Body;Body;Body;Body;Body;Body;Body;Body;Body;Body	8.40256e-06	0.0309111
cg03409278	chr18	24004595	LINC01543	Body	8.58387e-06	0.0311314
cg16707215	chr15	22833213	TUBGCP5;TUBGCP5	TSS200;TSS200	8.6318e-06	0.0311314
cg17102627	chr18	77230598	NFATC1;NFATC1;NFATC1;NFATC1	Body;Body;Body;Body	8.65524e-06	0.0311314
cg04123085	chr15	78964307			8.66142e-06	0.0311314
cg14373988	chr1	2345333	PEX10;PEX10	TSS1500;TSS1500	8.68283e-06	0.0311314
cg05157433	chr6	29527885	UBD	TSS200	8.76497e-06	0.0312672
cg25993718	chr20	54580196	CBLN4	TSS200	8.92951e-06	0.0315229
cg13833831	chr19	3802558	MATK	TSS1500	8.95398e-06	0.0315229
cg15335990	chr3	12859501	CAND2;CAND2	Body;Body	8.97056e-06	0.0315229
cg04850418	chr15	29656666	FAM189A1	Body	9.18104e-06	0.0321017
cg17487381	chr9	84010744			9.23274e-06	0.0321017
cg01128460	chr16	1243544	CACNA1H;CACNA1H	Body;Body	9.2716e-06	0.0321017
cg20045672	chr4	26585172	TBC1D19;TBC1D19	TSS1500;TSS1500	9.45348e-06	0.0325718
cg18389601	chr16	788268	NARFL;NARFL	Body;5'UTR	9.76667e-06	0.0334875
cg03210400	chr15	96582394			9.83627e-06	0.0335632
cg25247520	chr8	128808017	MIR1204;PVT1	TSS200;Body	9.89215e-06	0.0335916
cg05380888	chr8	144852953			9.9668e-06	0.0336831
cg06686702	chr19	46684843			1.00226e-05	0.0337106
cg06333164	chr14	68752237	RAD51B;RAD51B;RAD51B	Body;Body;Body	1.01414e-05	0.0339226
cg13022687	chr15	20375705			1.01941e-05	0.0339226
cg21038291	chr17	70332630			1.0234e-05	0.0339226
cg20207705	chr7	45219620	RAMP3	Body	1.02778e-05	0.0339226
cg13278915	chr19	18652393	FKBP8;FKBP8	Body;Body	1.03298e-05	0.0339356
cg09488352	chr6	53950838	C6orf142	Body	1.04571e-05	0.0340658
cg10578777	chr12	7781093			1.04891e-05	0.0340658
cg08174789	chr8	2078112	MYOM2	Body	1.05984e-05	0.0340658
cg10690887	chr18	19285051	ABHD3	TSS1500	1.06156e-05	0.0340658
cg20983618	chr12	92469610	C12orf79;C12orf79;C12orf79;C12orf79;C12orf79	Body;Body;5'UTR;5'UTR;5'UTR	1.06758e-05	0.0340658
cg07215084	chr7	8002687	LOC100505921	Body	1.0791e-05	0.0340658
cg23629150	chr8	144416404	TOP1MT	Body	1.07939e-05	0.0340658
cg15193198	chr20	60906057	LAMA5	Body	1.08019e-05	0.0340658
cg06626314	chr1	247338637			1.08311e-05	0.0340658
cg17857881	chr19	49993008	RPL13A;RPL13A;RPL13AP5;RPL13A;SNORD32A;SNORD33;SNORD34;SNORD35A	5'UTR;Body;Body;Body;TSS1500;TSS1500;TSS1500;TSS1500	1.08517e-05	0.0340658
cg14391016	chr6	167523797	CCR6	TSS1500	1.1008e-05	0.0342548
cg15562418	chr17	2840723	RAP1GAP2;RAP1GAP2	Body;Body	1.10553e-05	0.0342548
cg25098418	chr1	59964475	FGGY;FGGY;FGGY;FGGY	Body;Body;Body;Body	1.11644e-05	0.0342548
cg13363575	chr2	131967322			1.12153e-05	0.0342548
cg12782751	chr5	73683140	LINC01331	Body	1.12635e-05	0.0342548
cg04395545	chr1	240042585	CHRM3	5'UTR	1.12663e-05	0.0342548
cg23139002	chr12	132374355			1.13576e-05	0.0342548
cg13654797	chr12	130502199			1.14108e-05	0.0342548
cg00127037	chr6	19326520			1.14403e-05	0.0342548
cg18109485	chr11	93754390	HEPHL1;HEPHL1	5'UTR;1stExon	1.14685e-05	0.0342548
cg24909975	chr6	160147912	WTAP;WTAP;WTAP	TSS1500;TSS1500;TSS1500	1.14843e-05	0.0342548
cg11572942	chr1	1656592	CDK11A;CDK11B;CDK11B;CDK11B;CDK11A;CDK11B;CDK11B;CDK11B	TSS1500;TSS1500;TSS1500;TSS1500;TSS1500;TSS1500;TSS1500;TSS1500	1.14939e-05	0.0342548
cg02127549	chr7	31380562	NEUROD6	TSS200	1.17617e-05	0.034778
cg15491432	chr4	26585218	TBC1D19	TSS1500	1.17719e-05	0.034778
cg14037397	chr6	775503			1.18658e-05	0.034778
cg18467406	chr10	665510	DIP2C	Body	1.18664e-05	0.034778
cg08599496	chr21	43919316	SLC37A1	TSS1500	1.20379e-05	0.0349982
cg15557693	chr7	30897354	FAM188B;INMT-FAM188B	Body;Body	1.20624e-05	0.0349982
cg11941803	chr5	135148332			1.21678e-05	0.0349982
cg16624729	chr1	156929634	ARHGEF11;ARHGEF11	Body;Body	1.21696e-05	0.0349982
cg04464263	chr7	23978794			1.21893e-05	0.0349982
cg08716684	chr12	133337116	ANKLE2	Body	1.22995e-05	0.0350651
cg25457832	chr8	49647579	EFCAB1;EFCAB1;EFCAB1	Body;Body;Body	1.23119e-05	0.0350651
cg02133140	chr8	2078250	MYOM2	Body	1.23673e-05	0.0350814
cg07959104	chr15	22833149	TUBGCP5;TUBGCP5	TSS1500;TSS1500	1.24563e-05	0.0351927
cg06419850	chr17	4688683	VMO1;VMO1;VMO1;VMO1	3'UTR;3'UTR;3'UTR;Body	1.26311e-05	0.0354086
cg03738767	chr14	77785968	GSTZ1;GSTZ1;POMT2	TSS1500;TSS1500;Body	1.2633e-05	0.0354086
cg02295856	chr16	1758935	MAPK8IP3;MAPK8IP3	Body;Body	1.28256e-05	0.0356534
cg08066035	chr19	16999614	F2RL3	TSS1500	1.29548e-05	0.0356534
cg24468677	chr18	19509436			1.30904e-05	0.0356534
cg21207450	chr15	29570795	FAM189A1	Body	1.31357e-05	0.0356534
cg15460816	chr12	25150402	C12orf77	TSS200	1.31675e-05	0.0356534
cg17473364	chr7	55393355			1.31758e-05	0.0356534
cg20288752	chr1	28055112	FAM76A;FAM76A;FAM76A;FAM76A;FAM76A	Body;Body;Body;Body;Body	1.32112e-05	0.0356534
cg09926069	chr21	24437801			1.32906e-05	0.0356534
cg09032314	chr8	69426081	C8orf34	Body	1.32961e-05	0.0356534
cg02449225	chr8	67744382	SGK3;C8orf44-SGK3;SGK3;SGK3	Body;Body;Body;Body	1.33062e-05	0.0356534
cg08152338	chr9	19377324	RPS6	Body	1.33387e-05	0.0356534
cg09363526	chr3	50149307	RBM5;RBM5	Body;Body	1.33673e-05	0.0356534
cg22836229	chr8	49647717	EFCAB1;EFCAB1;EFCAB1;EFCAB1;EFCAB1	5'UTR;5'UTR;1stExon;1stExon;Body	1.33891e-05	0.0356534
cg22051166	chr5	115349229	LVRN	Body	1.34275e-05	0.0356534
cg23768838	chr6	505835	EXOC2;EXOC2	Body;Body	1.34775e-05	0.0356534
cg17809365	chr15	22833172	TUBGCP5;TUBGCP5	TSS1500;TSS1500	1.35679e-05	0.0356773
cg10008953	chr14	102414004			1.35875e-05	0.0356773
cg01188235	chr15	62535090			1.37196e-05	0.0358046
cg11449128	chr6	13874574			1.37723e-05	0.0358046
cg10987289	chr17	7342238	FGF11;FGF11	Body;TSS200	1.38365e-05	0.0358046
cg04118437	chr7	55931777	2021-09-14	TSS1500	1.38388e-05	0.0358046
cg24515352	chr6	52257884	PAQR8	5'UTR	1.39111e-05	0.0358602
cg03606954	chr11	43701349	HSD17B12	TSS1500	1.40787e-05	0.0361604
cg02505177	chr10	103574626	MGEA5;MGEA5	Body;Body	1.4261e-05	0.036496
cg09714615	chr5	148033068	HTR4;HTR4;HTR4;HTR4;HTR4;HTR4;HTR4	5'UTR;5'UTR;5'UTR;5'UTR;5'UTR;5'UTR;5'UTR	1.44298e-05	0.0367946
cg17751599	chr8	590487	ERICH1	Body	1.45054e-05	0.0368543
cg17896824	chr15	39747825			1.46041e-05	0.0369572
cg03863634	chr16	86553371			1.46905e-05	0.0369572
cg10441124	chr15	66965995	LINC01169	Body	1.47437e-05	0.0369572
cg07360609	chr11	11319494	GALNT18	Body	1.47671e-05	0.0369572
cg25235344	chr19	33643302	WDR88	Body	1.48075e-05	0.0369572
cg00564426	chr5	142066398	FGF1;FGF1;FGF1;FGF1;FGF1;FGF1	5'UTR;5'UTR;TSS1500;TSS1500;Body;Body	1.51418e-05	0.0372089
cg24975610	chr9	36949590	PAX5;PAX5;PAX5;PAX5;PAX5;PAX5;PAX5;PAX5;PAX5;PAX5;PAX5;PAX5;PAX5	Body;Body;Body;Body;Body;Body;Body;Body;Body;Body;Body;Body;Body	1.52063e-05	0.0372089
cg04542978	chr22	25891045			1.52238e-05	0.0372089
cg03897631	chr9	124346183	DAB2IP	Body	1.52252e-05	0.0372089
cg16470140	chr15	77862098			1.52562e-05	0.0372089
cg21040511	chr8	3584905	CSMD1	Body	1.53047e-05	0.0372089
cg19706320	chr14	100204528			1.53204e-05	0.0372089
cg25424836	chr8	590650	ERICH1	Body	1.53298e-05	0.0372089
cg01974478	chr7	4779312	FOXK1	Body	1.56561e-05	0.0378709
cg09049861	chr20	57468968	GNAS;GNAS;GNAS;GNAS;GNAS;GNAS;GNAS;GNAS;GNAS;GNAS;GNAS;GNAS;GNAS	5'UTR;Body;3'UTR;5'UTR;Body;3'UTR;3'UTR;Body;Body;Body;Body;Body;Body	1.57292e-05	0.0378998
cg13243661	chr4	189717968			1.57754e-05	0.0378998
cg14416206	chr5	175247405	CPLX2	5'UTR	1.58401e-05	0.0379261
cg10068478	chr8	115953535			1.59463e-05	0.037997
cg07557639	chr3	117481358			1.59773e-05	0.037997
cg25229131	chr6	3159038	TUBB2A;TUBB2A	TSS1500;TSS1500	1.60544e-05	0.0380399
cg25795369	chr22	50094962			1.61222e-05	0.0380399
cg06511117	chr17	19216903	EPN2;EPN2;EPN2	Body;Body;Body	1.61569e-05	0.0380399
cg14782256	chr4	110911427	EGF;EGF;EGF	Body;Body;Body	1.62227e-05	0.038068
cg05194983	chr5	180257804	HEIH;LINC00847;LINC00847;LINC00847	Body;TSS200;TSS200;TSS200	1.64937e-05	0.0385757
cg09125754	chr2	130886714	POTEF;POTEF	1stExon;5'UTR	1.65888e-05	0.0386121
cg26759552	chr7	139877471	LOC100134229;JHDM1D	Body;TSS1500	1.66186e-05	0.0386121
cg12037593	chr17	57700024	CLTC	Body	1.68209e-05	0.0389541
cg00522212	chr9	19690320	SLC24A2;SLC24A2	Body;Body	1.69721e-05	0.039096
cg11895835	chr5	111078476	C5orf13;C5orf13;C5orf13;C5orf13;C5orf13;C5orf13;C5orf13;C5orf13;C5orf13;C5orf13;C5orf13	Body;Body;Body;Body;Body;Body;Body;Body;Body;Body;Body	1.69929e-05	0.039096
cg06821075	chr10	99933209	C10orf28	5'UTR	1.71972e-05	0.0394377
cg13690828	chr12	6746030	LPAR5	TSS1500	1.72881e-05	0.0394881
cg17791491	chr4	4784186	LOC101928279	Body	1.73392e-05	0.0394881
cg19975482	chr8	67039256	TRIM55;TRIM55;TRIM55;TRIM55	TSS200;TSS200;TSS200;TSS200	1.74017e-05	0.0394881
cg16043662	chr2	71721771	DYSF;DYSF;DYSF;DYSF;DYSF;DYSF;DYSF;DYSF;DYSF;DYSF;DYSF;DYSF;DYSF;DYSF	Body;Body;Body;Body;Body;Body;Body;Body;Body;Body;Body;Body;Body;Body	1.74429e-05	0.0394881
cg04969764	chr20	60906201	LAMA5	Body	1.75711e-05	0.0396513
cg27032831	chr1	24636225			1.78345e-05	0.0401131
cg03434972	chr2	121561562	GLI2	Body	1.78893e-05	0.0401131
cg08790187	chr9	133708870	ABL1	Body	1.80986e-05	0.040454
cg07280337	chr1	204697508			1.82903e-05	0.0407048
cg09408853	chr2	18973775			1.83712e-05	0.0407048
cg13284426	chr5	176732122	PRELID1;RAB24;RAB24	Body;TSS1500;TSS1500	1.83837e-05	0.0407048
cg18605585	chr1	171752764	METTL13;METTL13;METTL13	5'UTR;Body;Body	1.85706e-05	0.04098
cg16173234	chr1	155663085	DAP3;DAP3	5'UTR;5'UTR	1.8624e-05	0.04098
cg02742123	chr4	102140112	PPP3CA;PPP3CA;PPP3CA	Body;Body;Body	1.87117e-05	0.0409803
cg18133905	chr10	102296115	HIF1AN	Body	1.87402e-05	0.0409803
cg02460622	chr19	54606975	OSCAR;OSCAR;OSCAR;OSCAR;OSCAR;OSCAR;NDUFA3	TSS1500;TSS1500;TSS1500;TSS1500;TSS1500;TSS1500;Body	1.92268e-05	0.0416577
cg24246839	chr5	139390648	NRG2;NRG2;NRG2;NRG2;NRG2	Body;Body;Body;Body;Body	1.92353e-05	0.0416577
cg05927817	chr6	18020357			1.92859e-05	0.0416577
cg20806725	chr13	76444850			1.92859e-05	0.0416577
cg01882058	chr16	86465884			1.94208e-05	0.0418212
cg06297350	chr2	167038158	LOC101929680	Body	1.94835e-05	0.0418286
cg13908232	chr3	186371902			1.96085e-05	0.0419694
cg07800544	chr5	35129387	PRLR	5'UTR	1.98772e-05	0.042305
cg14834989	chr5	539998			1.9885e-05	0.042305
cg01429408	chr1	156860314			1.99894e-05	0.0423993
cg26608371	chr2	171018800			2.02215e-05	0.0426508
cg16330814	chr7	99517584	TRIM4;TRIM4	TSS1500;TSS1500	2.02477e-05	0.0426508
cg14228788	chr20	48598378	SNAI1	TSS1500	2.0338e-05	0.0426508
cg09312576	chr6	1385351			2.03495e-05	0.0426508
cg13032702	chr16	19124925	ITPRIPL2;ITPRIPL2	TSS1500;TSS1500	2.06206e-05	0.0430911
cg23825373	chr21	24437538			2.0815e-05	0.0433692
cg00657904	chr20	1853195			2.13285e-05	0.0442022
cg23995753	chr2	160760732	LY75	Body	2.134e-05	0.0442022
cg09027184	chr14	50363827			2.15819e-05	0.0444578
cg00380835	chr19	51165752	SHANK1	Body	2.16383e-05	0.0444578
cg26464945	chr16	26082472	HS3ST4	Body	2.16698e-05	0.0444578
cg14252141	chr6	1388159			2.17152e-05	0.0444578
cg10177030	chr20	47897207	C20orf199;C20orf199;SNORD12;C20orf199	Body;Body;TSS200;Body	2.19543e-05	0.0447058
cg17928268	chr20	23433503	CST11;CST11	TSS200;TSS200	2.19629e-05	0.0447058
cg19035186	chr2	239948889			2.21665e-05	0.0448647
cg26534477	chr17	42147600	G6PC3;G6PC3;G6PC3	TSS1500;TSS1500;TSS1500	2.22076e-05	0.0448647
cg15562617	chr16	80603721	LINC01227;LINC01227	Body;TSS1500	2.22315e-05	0.0448647
cg18631905	chr8	76723432			2.2368e-05	0.0450115
cg03654488	chr2	178499706	PDE11A;PDE11A;PDE11A;PDE11A	Body;Body;Body;Body	2.27293e-05	0.0456087
cg17237907	chr6	109780119	MICAL1	Body	2.29409e-05	0.0456797
cg11200797	chr1	1016470			2.29444e-05	0.0456797
cg04151826	chr10	95676978			2.29588e-05	0.0456797
cg07938505	chr1	210819489	HHAT;HHAT;HHAT;HHAT;HHAT;HHAT	Body;Body;Body;Body;Body;Body	2.32236e-05	0.0460768
cg19481816	chr4	26585351	TBC1D19	TSS200	2.34194e-05	0.0462306
cg13411923	chr12	122396677	WDR66	Body	2.3432e-05	0.0462306
cg17654660	chr5	176784965	RGS14;RGS14	5'UTR;1stExon	2.37412e-05	0.0467103
cg18533608	chr15	52627078	MYO5A;MYO5A	Body;Body	2.38962e-05	0.0468312
cg08452613	chr7	76044382	ZP3	5'UTR	2.39353e-05	0.0468312
cg16862218	chr20	41319967	PTPRT;PTPRT	Body;Body	2.4074e-05	0.0468315
cg22857328	chr7	79902110			2.41303e-05	0.0468315
cg14814323	chr11	6412852	SMPD1;SMPD1;SMPD1	Body;Body;Body	2.41344e-05	0.0468315
cg20821842	chr1	231155945	MIR1182;FAM89A	TSS1500;Body	2.45167e-05	0.047443
cg18773807	chr7	75543705	POR;MIR4651	TSS1500;TSS1500	2.45841e-05	0.0474435
cg00426486	chr16	86605100			2.49087e-05	0.0475835
cg16340152	chr8	81789991			2.49476e-05	0.0475835
cg07915206	chr15	34260555	AVEN;CHRM5	Body;TSS1500	2.50264e-05	0.0475835
cg19915620	chr4	110509477	CCDC109B	Body	2.50406e-05	0.0475835
cg07838168	chr7	100393960	ZAN;ZAN;ZAN;ZAN;ZAN	Body;Body;Body;Body;Body	2.50431e-05	0.0475835
cg08706986	chr7	4040048	SDK1	Body	2.50609e-05	0.0475835
cg08091526	chr16	79156020	WWOX	Body	2.51984e-05	0.0477163
cg26937706	chr6	156601452			2.60464e-05	0.0491904
cg25827744	chr6	84534803			2.63059e-05	0.0495043
cg11877857	chr9	84437526			2.63529e-05	0.0495043
cg25738319	chr16	67993564	SLC12A4;SLC12A4;SLC12A4;SLC12A4;SLC12A4	Body;Body;Body;Body;Body	2.64632e-05	0.0495798
cg22019158	chr1	27926683	AHDC1	5'UTR	2.65687e-05	0.0496458
cg10945860	chr8	89250398	MMP16	Body	2.66607e-05	0.0496861
cg07492320	chr19	36545155	WDR62;WDR62;THAP8;THAP8	TSS1500;TSS1500;1stExon;5'UTR	2.69344e-05	0.0500641
cg11444015	chr4	182071548	LINC00290	Body	2.70204e-05	0.0500921
cg12786452	chr17	62309293	TEX2	5'UTR	2.76132e-05	0.0509273
cg06400428	chr10	102107666	SCD	Body	2.76692e-05	0.0509273
cg05767426	chr17	66297747	ARSG;ARSG	5'UTR;5'UTR	2.76872e-05	0.0509273
cg17900127	chr13	113383501	ATP11A;ATP11A	Body;Body	2.78625e-05	0.0510786
cg02796568	chr6	152784396	SYNE1;SYNE1	Body;Body	2.79141e-05	0.0510786
cg24647015	chr11	114191367			2.80512e-05	0.0511969
cg27572122	chr5	5057719	LINC01020	Body	2.83292e-05	0.0515711
cg07266431	chr7	92460113	CDK6;CDK6	Body;Body	2.85254e-05	0.0516488
cg15366301	chr5	176274004	UNC5A	Body	2.85374e-05	0.0516488
cg09023624	chr3	23784916			2.85913e-05	0.0516488
cg15081062	chr3	25832554	OXSM;NGLY1;OXSM;OXSM	Body;TSS1500;Body;Body	2.86655e-05	0.0516507
cg02068183	chr16	70514920	COG4;COG4	Body;Body	2.88335e-05	0.0518214
cg24786434	chr16	84231249			2.90442e-05	0.0518994
cg14865094	chr3	171088451	TNIK;TNIK;TNIK;TNIK;TNIK;TNIK;TNIK;TNIK;TNIK	Body;Body;Body;Body;Body;Body;Body;Body;Body	2.90719e-05	0.0518994
cg26245416	chr3	149848238			2.91763e-05	0.0518994
cg10960240	chr10	71878112	AIFM2;AIFM2	Body;Body	2.91936e-05	0.0518994
cg09786321	chr2	3654242	COLEC11;COLEC11	Body;Body	2.92443e-05	0.0518994
cg14487805	chr17	3433970	TRPV3	Body	2.94805e-05	0.052063
cg14281208	chr5	158629466	RNF145;RNF145;RNF145;RNF145;RNF145	Body;Body;Body;Body;Body	2.94839e-05	0.052063
cg00934800	chr20	1806293			2.95725e-05	0.0520891
cg07502423	chr19	53548100	ERVV-2;ERVV-2	1stExon;5'UTR	2.97867e-05	0.0523215
cg20751592	chr5	125800044	GRAMD3;GRAMD3;GRAMD3;GRAMD3;GRAMD3	TSS1500;5'UTR;Body;Body;Body	2.98526e-05	0.0523215
cg18487029	chr7	29385855	CHN2;CHN2;CHN2;CHN2;CHN2	Body;5'UTR;Body;Body;Body	3.04286e-05	0.0530893
cg13729484	chr16	80757246	CDYL2	Body	3.0441e-05	0.0530893
cg23838231	chr2	38306612			3.05534e-05	0.0531541
cg03959147	chr1	84419549	TTLL7	5'UTR	3.09144e-05	0.0535505
cg07018404	chr5	126193470			3.09974e-05	0.0535505
cg16447652	chr17	54674338			3.10087e-05	0.0535505
cg15487791	chr4	26585040	TBC1D19;TBC1D19	TSS1500;TSS1500	3.11209e-05	0.0536132
cg25904964	chr20	60955979			3.14745e-05	0.0539556
cg16786717	chr15	88994114			3.15428e-05	0.0539556
cg18995031	chr13	114780876	RASA3	Body	3.15488e-05	0.0539556
cg22961623	chr19	5789699	DUS3L;DUS3L	Body;Body	3.17314e-05	0.0540046
cg17232784	chr8	605330	ERICH1	Body	3.17973e-05	0.0540046
cg25860598	chr4	146099474	OTUD4	5'UTR	3.18068e-05	0.0540046
cg21546009	chr11	132394133	OPCML;OPCML	Body;Body	3.20796e-05	0.05409
cg05485062	chr14	94983863	SERPINA12;SERPINA12	5'UTR;1stExon	3.21285e-05	0.05409
cg01697022	chr10	102583127	PAX2;PAX2;PAX2;PAX2;PAX2;PAX2	Body;Body;Body;Body;Body;Body	3.21356e-05	0.05409
cg00861772	chr10	134852810			3.21635e-05	0.05409
cg01633078	chr9	17520350			3.22663e-05	0.0541341
cg15272654	chr3	134039894			3.25054e-05	0.054406
cg10694507	chr3	134076315	AMOTL2	3'UTR	3.26401e-05	0.0545022
cg01854277	chr11	45621178			3.27203e-05	0.0545074
cg05666022	chr2	55746126	CFAP36;CFAP36	TSS1500;TSS1500	3.29093e-05	0.0546738
cg18754669	chr17	78021485	CCDC40	Body	3.29751e-05	0.0546738
cg07871059	chr16	67516493	ATP6V0D1;AGRP;AGRP	TSS1500;3'UTR;3'UTR	3.32459e-05	0.0549938
cg06403843	chr1	25903529			3.33526e-05	0.0550414
cg01128614	chr8	30013023	DCTN6;MIR548O2	TSS1500;Body	3.36134e-05	0.0553224
cg21398996	chr13	33923778			3.38136e-05	0.0553224
cg00993022	chr2	37815701			3.38146e-05	0.0553224
cg09329115	chr5	36398099			3.38362e-05	0.0553224
cg22498057	chr5	93954358	ANKRD32;C5orf36;C5orf36	TSS200;TSS200;TSS200	3.39817e-05	0.0554319
cg03729818	chr4	7652806	SORCS2	Body	3.40839e-05	0.0554706
cg08238215	chr2	66673985	MEIS1	Body	3.44264e-05	0.0558992
cg19192981	chr15	57664704			3.4559e-05	0.0559858
cg10941335	chr20	61034866			3.47015e-05	0.0560029
cg17355809	chr1	231475345	C1orf124;C1orf124	Body;Body	3.47281e-05	0.0560029
cg19764143	chr14	60974499	SIX6	TSS1500	3.50678e-05	0.0560714
cg13845563	chr17	17322120			3.5185e-05	0.0560714
cg17156200	chr8	146025281	ZNF517	5'UTR	3.52379e-05	0.0560714
cg00820743	chr1	153392849	S100A7A	3'UTR	3.52978e-05	0.0560714
cg15731317	chr11	85430070	SYTL2;SYTL2;SYTL2;SYTL2;SYTL2;SYTL2;SYTL2;SYTL2;SYTL2;SYTL2;SYTL2	5'UTR;Body;5'UTR;1stExon;Body;1stExon;1stExon;Body;Body;Body;5'UTR	3.5309e-05	0.0560714
cg14536522	chr6	106970609	AIM1	Body	3.53392e-05	0.0560714
cg05104080	chr2	239112693	ILKAP	TSS1500	3.53481e-05	0.0560714
cg02706844	chr6	33963216			3.54057e-05	0.0560714
cg02358653	chr2	136632610	MCM6	Body	3.55602e-05	0.056153
cg13497202	chr10	13502103	BEND7;BEND7	Body;Body	3.56162e-05	0.056153
cg02936918	chr11	9678980			3.5775e-05	0.0561973
cg09833538	chr9	123605306	PSMD5;LOC253039	TSS200;TSS200	3.58034e-05	0.0561973
cg02012854	chr1	45797890	MUTYH;MUTYH;MUTYH;MUTYH;MUTYH;MUTYH;MUTYH;MUTYH;MUTYH;MUTYH;MUTYH	Body;Body;Body;Body;Body;Body;Body;Body;Body;Body;Body	3.5896e-05	0.0562084
cg13391663	chr12	7900630	CLEC4C;CLEC4C	5'UTR;5'UTR	3.59696e-05	0.0562084
cg07376621	chr8	42030695			3.62036e-05	0.0563717
cg15963551	chr17	77669222			3.62338e-05	0.0563717
cg15031924	chr20	32608518	RALY;RALY	5'UTR;5'UTR	3.63265e-05	0.0563918
cg21004358	chr4	187422119			3.64761e-05	0.0564997
cg00242550	chr16	71007853	HYDIN	Body	3.66018e-05	0.0565704
cg22315453	chr6	10402330	TFAP2A;TFAP2A;TFAP2A	Body;Body;Body	3.67264e-05	0.0566152
cg12609415	chr3	46037548	FYCO1	TSS1500	3.67911e-05	0.0566152
cg08144444	chr16	89485322	ANKRD11	5'UTR	3.70604e-05	0.056811
cg24691398	chr9	36637730	MELK;MELK;MELK;MELK;MELK;MELK;MELK;MELK;MELK;MELK	Body;Body;Body;Body;Body;Body;Body;Body;Body;Body	3.70792e-05	0.056811
cg06357773	chr10	33434581			3.71891e-05	0.0568207
cg05437498	chr18	21562861			3.72878e-05	0.0568207
cg16983055	chr17	34308567	CCL16	TSS200	3.73377e-05	0.0568207
cg26755700	chr20	56689164			3.7422e-05	0.0568207
cg19999521	chr5	158717864			3.74963e-05	0.0568207
cg02364292	chr22	25939813			3.76416e-05	0.0568207
cg16222348	chr7	130121726			3.76486e-05	0.0568207
cg27046920	chr5	538702			3.78736e-05	0.0569252
cg13406590	chr16	3180174	ZNF213-AS1	Body	3.78791e-05	0.0569252
cg01243653	chr11	77158483	PAK1;PAK1	5'UTR;5'UTR	3.80448e-05	0.0570529
cg00635522	chr13	45396744			3.86144e-05	0.0577349
cg01378250	chr16	28081993			3.8663e-05	0.0577349
cg14557415	chr1	21655777	ECE1	Body	3.88104e-05	0.0578326
cg04799018	chr4	183167241			3.90459e-05	0.0578727
cg24332685	chr6	31508126	BAT1;BAT1	Body;Body	3.91528e-05	0.0578727
cg01214458	chr22	28193996	MN1	1stExon	3.91644e-05	0.0578727
cg20436376	chr1	54945436			3.92719e-05	0.0578727
cg08076025	chr19	50265372	TSKS	Body	3.93707e-05	0.0578727
cg02792877	chr7	45196849	RAMP3	TSS1500	3.93822e-05	0.0578727
cg21686532	chr10	78089701	C10orf11;C10orf11;C10orf11	Body;Body;Body	3.94761e-05	0.0578727
cg00190412	chr6	10836303			3.9528e-05	0.0578727
cg00895271	chr5	157997728			3.96439e-05	0.0578727
cg00386645	chr17	28560965	SLC6A4	5'UTR	3.96566e-05	0.0578727
cg05650711	chr5	173873804	LINC01411	Body	3.97886e-05	0.0579455
cg05804288	chr16	17332576	XYLT1	Body	4.01269e-05	0.0580971
cg26843324	chr12	113905115	LHX5	Body	4.01428e-05	0.0580971
cg07440775	chr10	26507383	GAD2;GAD2	Body;Body	4.01814e-05	0.0580971
cg06679851	chr19	48494479	BSPH1	Body	4.02217e-05	0.0580971
cg02879768	chr16	84836838			4.06071e-05	0.058506
cg09207423	chr4	37756262			4.06919e-05	0.058506
cg12033619	chr1	162862544			4.07533e-05	0.058506
cg05936004	chr3	130693828	ATP2C1;ATP2C1;ATP2C1;ATP2C1	Body;Body;Body;Body	4.0877e-05	0.0585646
cg17435683	chr1	3230609	PRDM16;PRDM16	Body;Body	4.12419e-05	0.0589678
cg10090568	chr1	217241497	ESRRG;ESRRG;ESRRG	5'UTR;5'UTR;5'UTR	4.15971e-05	0.0593555
cg01791238	chr2	121684467	GLI2	Body	4.19498e-05	0.0597382
cg08666080	chr4	41660281	LIMCH1;LIMCH1;LIMCH1;LIMCH1;LIMCH1;LIMCH1;LIMCH1	Body;Body;Body;Body;Body;Body;Body	4.23135e-05	0.0599616
cg11987596	chr11	78803672	ODZ4	5'UTR	4.2341e-05	0.0599616
cg00235336	chr4	42117223	BEND4;BEND4	3'UTR;3'UTR	4.23614e-05	0.0599616
cg06328792	chr22	38626427	TMEM184B;TMEM184B;TMEM184B	Body;Body;Body	4.24981e-05	0.0600347
cg13196434	chr7	1254381			4.25896e-05	0.060044
cg07799223	chr12	5915737	ANO2;ANO2	Body;Body	4.2716e-05	0.0601021
cg20210647	chr21	45560984	C21orf33;C21orf33	Body;Body	4.29963e-05	0.0603763
cg08290668	chr16	876164			4.30974e-05	0.0603982
cg07673080	chr2	240241154	HDAC4	Body	4.3364e-05	0.0606514
cg03969070	chr1	36851558	STK40	TSS200	4.34749e-05	0.0606864
cg01024357	chr5	38447914	EGFLAM;EGFLAM;EGFLAM;EGFLAM	5'UTR;Body;Body;Body	4.37956e-05	0.060795
cg07012739	chr14	71606506			4.38216e-05	0.060795
cg09177194	chr11	62436681	C11orf48	Body	4.39206e-05	0.060795
cg09201238	chr17	79486912			4.40714e-05	0.060795
cg07081633	chr10	133449580			4.41191e-05	0.060795
cg16067079	chr9	133708845	ABL1	Body	4.41499e-05	0.060795
cg21919819	chr14	100275737	EML1;EML1	Body;Body	4.4186e-05	0.060795
cg19352605	chr8	145728630	GPT	TSS1500	4.42413e-05	0.060795
cg03407679	chr10	92610352	HTR7;HTR7;HTR7	Body;Body;Body	4.47619e-05	0.0613256
cg24440658	chr10	82295723			4.48011e-05	0.0613256
cg11858173	chr2	174945604	OLA1;OLA1	Body;Body	4.51812e-05	0.0616715
cg19029797	chr18	47252958			4.52284e-05	0.0616715
cg23827695	chr15	83316258	CPEB1-AS1;CPEB1;CPEB1;CPEB1	TSS1500;1stExon;5'UTR;Body	4.54335e-05	0.0618318
cg14591622	chr16	67243479	LRRC29;LRRC29	Body;Body	4.57981e-05	0.0622081
cg09624557	chr2	149380059			4.5996e-05	0.0623046
cg11779949	chr6	15313852	JARID2;JARID2	Body;5'UTR	4.60455e-05	0.0623046
cg14049075	chr3	107689327			4.61827e-05	0.0623707
cg20516119	chr11	101302001			4.63664e-05	0.0624993
cg23195028	chr4	6380234	PPP2R2C;PPP2R2C	Body;Body	4.64578e-05	0.0625032
cg22705268	chr11	85430159	SYTL2;SYTL2;SYTL2;SYTL2;SYTL2;SYTL2;SYTL2;SYTL2;SYTL2;SYTL2;SYTL2;SYTL2;SYTL2;SYTL2	1stExon;1stExon;1stExon;5'UTR;1stExon;1stExon;5'UTR;5'UTR;5'UTR;5'UTR;Body;Body;Body;Body	4.66457e-05	0.0626368
cg12562422	chr21	43025218			4.67521e-05	0.0626605
cg25853097	chr3	159880553			4.70242e-05	0.0629058
cg18419175	chr7	6199980	USP42	3'UTR	4.72721e-05	0.0631179
cg11714327	chr16	80603608	LINC01227;LINC01227	Body;TSS200	4.74114e-05	0.0631844
cg21537492	chr8	121653849	SNTB1	Body	4.76587e-05	0.0633945
cg10700299	chr4	100243181	ADH1B;ADH1B	TSS1500;TSS1500	4.77579e-05	0.063407
cg03055279	chr9	130932421	CIZ1;CIZ1;CIZ1;CIZ1;CIZ1;CIZ1;CIZ1	Body;Body;Body;Body;Body;Body;Body	4.79486e-05	0.0634853
cg18397450	chr14	105830631	PACS2;PACS2	Body;Body	4.8016e-05	0.0634853
cg05865297	chr1	239414335			4.80866e-05	0.0634853
cg15334916	chr10	71563776	COL13A1;COL13A1;COL13A1;COL13A1;COL13A1;COL13A1;COL13A1;COL13A1;COL13A1;COL13A1;COL13A1;COL13A1;COL13A1;COL13A1;COL13A1;COL13A1;COL13A1;COL13A1;COL13A1;COL13A1	Body;Body;Body;Body;Body;Body;Body;Body;Body;Body;Body;Body;Body;Body;Body;Body;Body;Body;Body;Body	4.82746e-05	0.063537
cg22123784	chr8	144437507			4.83056e-05	0.063537
cg07868366	chr7	55756911	FKBP9L;FKBP9L;FKBP9L;FKBP9L	Body;TSS1500;Body;Body	4.84387e-05	0.0635936
cg13713218	chr9	100000033	KIAA1529	TSS1500	4.88588e-05	0.0640262
cg00927256	chr2	137411992			4.9243e-05	0.0642828
cg00393050	chr3	14435541			4.94069e-05	0.0642828
cg19607180	chr6	18057064			4.94771e-05	0.0642828
cg01236573	chr1	26248897			4.95839e-05	0.0642828
cg02611032	chr12	11513414			4.96797e-05	0.0642828
cg25432738	chr13	21009861	CRYL1	Body	4.96894e-05	0.0642828
cg00057689	chr6	90660051	BACH2;BACH2	Body;Body	4.96918e-05	0.0642828
cg01095463	chr9	33117746	B4GALT1	Body	5.01124e-05	0.0646093
cg11541409	chr8	2069673	MYOM2	Body	5.0127e-05	0.0646093
cg02808577	chr16	31014523	STX1B	Body	5.03724e-05	0.0648072
cg01919999	chr5	180668568	GNB2L1	Body	5.05609e-05	0.0649315
cg13100117	chr1	230516116	PGBD5	Body	5.0889e-05	0.0652065
cg05993525	chr11	2769184	KCNQ1;KCNQ1	Body;Body	5.09597e-05	0.0652065
cg08123243	chr19	50271614	AP2A1;AP2A1	Body;Body	5.12466e-05	0.0652488
cg16933229	chr4	111561352			5.12481e-05	0.0652488
cg23217765	chr9	88224992	AGTPBP1;AGTPBP1;AGTPBP1	Body;Body;Body	5.132e-05	0.0652488
cg16425573	chr8	49571611	LOC101929268	Body	5.13622e-05	0.0652488
cg12929792	chr14	104440015	TDRD9	Body	5.17139e-05	0.0655776
cg13022077	chr1	64128481			5.18194e-05	0.0655936
cg23860451	chr7	99697496	MCM7;MCM7	Body;5'UTR	5.20115e-05	0.0656096
cg06246114	chr7	142748215	OR6V1	TSS1500	5.20719e-05	0.0656096
cg10241347	chr10	124639260	LOC399815;FAM24B	Body;TSS200	5.21579e-05	0.0656096
cg00428051	chr15	91498953	RCCD1;RCCD1	5'UTR;5'UTR	5.22915e-05	0.0656096
cg00429726	chr17	8897867			5.22965e-05	0.0656096
cg20212210	chr5	68608500	CCDC125;CCDC125;CCDC125	Body;Body;5'UTR	5.28904e-05	0.0661423
cg00764582	chr12	132464955	EP400	Body	5.29084e-05	0.0661423
cg02786790	chr21	46519669	ADARB1;ADARB1;ADARB1;ADARB1;ADARB1;ADARB1;ADARB1	5'UTR;5'UTR;5'UTR;Body;Body;5'UTR;Body	5.31963e-05	0.0663349
cg10112351	chr1	37881311			5.33297e-05	0.0663349
cg05143735	chr2	127978490			5.33442e-05	0.0663349
cg13094805	chr6	43799338			5.38326e-05	0.0668246
cg18947840	chr11	71856512			5.39704e-05	0.0668781
cg23563104	chr22	37252476			5.43151e-05	0.0671874
cg15572968	chr20	2506196	ZNF343	TSS1500	5.48759e-05	0.0677624
cg06460126	chr19	49428646			5.50618e-05	0.0678049
cg09630239	chr2	173504968			5.51023e-05	0.0678049
cg14078162	chr2	104640450			5.52101e-05	0.0678165
cg01930541	chr12	105428098	ALDH1L2;ALDH1L2	Body;Body	5.53038e-05	0.0678165
cg26998960	chr3	191493797			5.61962e-05	0.0687471
cg24439334	chr1	2345374	PEX10;PEX10	TSS1500;TSS1500	5.62573e-05	0.0687471
cg13120184	chr5	124373456	LOC101927421	Body	5.64216e-05	0.0688289
cg01715572	chr2	232093057	ARMC9	Body	5.65903e-05	0.0688576
cg03135081	chr2	1584005			5.66402e-05	0.0688576
cg26144491	chr20	33476115	ACSS2;ACSS2;ACSS2	Body;Body;Body	5.70713e-05	0.0692488
cg17187869	chr5	114938411	TICAM2;TMED7-TICAM2;TMED7-TICAM2;LOC101927100;LOC101927100	TSS1500;Body;Body;Body;Body	5.71581e-05	0.0692488
cg16639637	chr15	22833308	TUBGCP5;TUBGCP5	TSS200;TSS200	5.73451e-05	0.0693565
cg10776530	chr6	160462826	IGF2R	Body	5.75893e-05	0.0694155
cg04725907	chr3	2881853	CNTN4;CNTN4	Body;Body	5.75905e-05	0.0694155
cg22772380	chr7	6747037	ZNF12;ZNF12	TSS1500;TSS1500	5.78884e-05	0.0696546
cg08603238	chr17	42313089			5.80518e-05	0.0696546
cg19657945	chr8	144367392			5.81795e-05	0.0696546
cg22060954	chr4	184277924			5.81833e-05	0.0696546
cg04825961	chr2	121684478	GLI2	Body	5.86196e-05	0.0700519
cg12463558	chr8	7252625			5.87135e-05	0.0700519
cg04142101	chr3	170353246			5.90751e-05	0.0703644
cg14040696	chr7	117412043	CTTNBP2	Body	5.92594e-05	0.0704167
cg06772202	chr7	75678527	MDH2;STYXL1	Body;TSS1500	5.93184e-05	0.0704167
cg20488713	chr22	46001532	LINC01589	TSS200	5.94823e-05	0.0704928
cg02121419	chr9	129982847	RALGPS1	3'UTR	5.97968e-05	0.0706992
cg16158027	chr2	196520930	SLC39A10;SLC39A10	TSS1500;TSS1500	5.98569e-05	0.0706992
cg15716210	chr10	133449638			6.00398e-05	0.0706992
cg16239216	chr5	532991			6.00568e-05	0.0706992
cg19104998	chr22	32915232	SYN3;SYN3;SYN3	Body;Body;Body	6.0289e-05	0.0708545
cg03889165	chr1	26202940			6.04464e-05	0.0709214
cg06447424	chr13	20875743			6.06624e-05	0.0710371
cg15300837	chr6	38803955	DNAH8	Body	6.07583e-05	0.0710371
cg11561301	chr4	5526510	C4orf6	TSS1500	6.08467e-05	0.0710371
cg26375587	chr3	112935078	BOC	5'UTR	6.14188e-05	0.0715867
cg09076589	chr11	20995505	NELL1;NELL1;NELL1;NELL1	Body;Body;Body;Body	6.15626e-05	0.071636
cg16547480	chr19	23445883	IPO5P1;IPO5P1	Body;Body	6.20193e-05	0.0716596
cg18495673	chr2	153781149			6.20624e-05	0.0716596
cg07664257	chr3	98968633			6.21405e-05	0.0716596
cg06752698	chr7	98366427			6.21452e-05	0.0716596
cg10557282	chr3	180774456	SOX2-OT;SOX2-OT	TSS200;TSS200	6.21628e-05	0.0716596
cg16026813	chr10	103245720	BTRC;BTRC	Body;Body	6.21916e-05	0.0716596
cg03841623	chr7	4519161			6.28495e-05	0.0721883
cg26727032	chr16	67993705	SLC12A4;SLC12A4;SLC12A4;SLC12A4;SLC12A4	Body;Body;Body;Body;Body	6.28548e-05	0.0721883
cg16651792	chr18	715830			6.31657e-05	0.0724276
cg22880423	chr11	65291709	SCYL1;SCYL1	TSS1500;TSS1500	6.33061e-05	0.0724709
cg22249658	chr3	120063232	LRRC58	Body	6.37982e-05	0.0728067
cg24004577	chr19	3031027	TLE2;TLE2	TSS1500;Body	6.38774e-05	0.0728067
cg04902126	chr2	196520943	SLC39A10;SLC39A10	TSS1500;TSS1500	6.39394e-05	0.0728067
cg00317626	chr1	53600741	SLC1A7	Body	6.40487e-05	0.0728067
cg13201791	chr2	172896849	METAP1D	Body	6.41148e-05	0.0728067
cg06574436	chr4	70592196			6.43026e-05	0.0728827
cg03764753	chr2	152163155			6.4415e-05	0.0728827
cg13682334	chr2	71557916	ZNF638;ZNF638;ZNF638;ZNF638	TSS1500;TSS1500;TSS1500;TSS1500	6.46763e-05	0.0728827
cg03461641	chr4	26454190			6.47841e-05	0.0728827
cg16327477	chr11	65315284	LTBP3;LTBP3;LTBP3	Body;Body;Body	6.49469e-05	0.0728827
cg20602055	chr8	85597461	RALYL;RALYL;RALYL;RALYL;RALYL	Body;Body;Body;Body;Body	6.49538e-05	0.0728827
cg11148817	chr5	312970	AHRR;PDCD6	Body;Body	6.4979e-05	0.0728827
cg25403828	chr7	139024598	LUC7L2;C7orf55;C7orf55;C7orf55;C7orf55;C7orf55-LUC7L2	TSS1500;TSS1500;TSS1500;TSS1500;TSS1500;TSS1500	6.5272e-05	0.0728827
cg19557035	chr7	27138360	HOTAIRM1;HOTAIRM1	Body;Body	6.52973e-05	0.0728827
cg06785712	chr1	86888624	CLCA2	TSS1500	6.52992e-05	0.0728827
cg17247713	chr20	47514319			6.53167e-05	0.0728827
cg10481352	chr11	111589242	SIK2	Body	6.63638e-05	0.0738566
cg21573329	chr15	56635031			6.63987e-05	0.0738566
cg25056645	chr12	6581239	VAMP1;VAMP1;VAMP1;VAMP1;VAMP1	TSS1500;TSS1500;TSS1500;TSS1500;TSS1500	6.6983e-05	0.0743537
cg00092427	chr16	970864	LMF1-AS1;LMF1-AS1;LMF1;LMF1;LMF1	TSS200;TSS200;Body;Body;Body	6.70794e-05	0.0743537
cg03052182	chr6	30653530	KIAA1949;KIAA1949	Body;1stExon	6.71614e-05	0.0743537
cg22588682	chr9	116880623			6.74422e-05	0.0744552
cg21860188	chr3	11013479			6.74999e-05	0.0744552
cg08123425	chr12	13939517	GRIN2B	Body	6.77189e-05	0.0744552
cg02687543	chr4	39937921	PDS5A;PDS5A;PDS5A	Body;Body;Body	6.77636e-05	0.0744552
cg12797157	chr11	64116165	CCDC88B	Body	6.77802e-05	0.0744552
cg24647804	chr5	179751558	GFPT2	Body	6.8287e-05	0.0748955
cg20182454	chr10	7662882	ITIH5;ITIH5;ITIH5	TSS1500;Body;Body	6.84821e-05	0.0749056
cg04322653	chr7	140353494			6.85083e-05	0.0749056
cg21235960	chr12	50476169	ACCN2;ACCN2	3'UTR;3'UTR	6.86662e-05	0.0749621
cg21246698	chr6	3912364			6.88472e-05	0.0750438
cg04584764	chr20	61368095	NTSR1	Body	6.90052e-05	0.0750666
cg03851192	chr11	597597	PHRF1	Body	6.91579e-05	0.0750666
cg11530334	chr8	140116248			6.9187e-05	0.0750666
cg04002950	chr14	59511509			6.93853e-05	0.0751663
cg06744044	chr6	168664503			6.98783e-05	0.0753335
cg18321173	chr6	26247892	HIST1H4G	TSS1500	7.00296e-05	0.0753335
cg16619414	chr7	71791328	CALN1;CALN1	5'UTR;Body	7.0077e-05	0.0753335
cg22701534	chr11	19935158	NAV2;NAV2;NAV2	Body;Body;Body	7.01832e-05	0.0753335
cg09597022	chr6	33288332	DAXX;DAXX;DAXX;DAXX	Body;Body;Body;Body	7.02142e-05	0.0753335
cg00089091	chr2	115919950	DPP10;DPP10	Body;Body	7.0228e-05	0.0753335
cg26959306	chr8	135792474			7.0386e-05	0.0753335
cg10015467	chr8	142106775			7.03929e-05	0.0753335
cg10311604	chr22	27253254			7.11397e-05	0.0760176
cg20567766	chr15	29743781	FAM189A1	Body	7.15781e-05	0.0763705
cg22445217	chr6	164421076			7.17251e-05	0.0764119
cg21886807	chr8	17463091	PDGFRL	Body	7.1917e-05	0.0764794
cg08365609	chr19	33726655			7.2005e-05	0.0764794
cg06001762	chr18	10715958	PIEZO2	Body	7.22393e-05	0.076613
cg01283685	chr16	2986893	FLYWCH1;FLYWCH1	Body;Body	7.26188e-05	0.0767971
cg14120331	chr10	70090753	PBLD;PBLD;HNRNPH3;HNRNPH3	5'UTR;5'UTR;TSS1500;TSS1500	7.27244e-05	0.0767971
cg21138752	chr6	28303932	ZNF323;ZNF323;ZNF323;ZNF323;ZNF323;ZNF323;ZNF323	1stExon;TSS200;5'UTR;TSS200;5'UTR;5'UTR;Body	7.27808e-05	0.0767971
cg11543957	chr7	151536312	PRKAG2	Body	7.28942e-05	0.0767971
cg13372290	chr16	734663	WDR24;JMJD8	3'UTR;TSS1500	7.29565e-05	0.0767971
cg09758894	chr11	102576508	MMP27	TSS200	7.37002e-05	0.0774016
cg27629095	chr1	220092843	SLC30A10	Body	7.375e-05	0.0774016
cg03753371	chr11	7530787	OLFML1	Body	7.39336e-05	0.0774792
cg09859756	chr5	149384153	HMGXB3	5'UTR	7.4049e-05	0.0774852
cg14080434	chr12	113905682	LHX5	Body	7.4328e-05	0.0776621
cg08769781	chr8	23315473	ENTPD4;ENTPD4	TSS1500;TSS1500	7.45358e-05	0.0777642
cg20410171	chr19	52968397	ZNF578	5'UTR	7.52109e-05	0.0782312
cg03498458	chr6	94496306			7.54082e-05	0.0782312
cg19403364	chr5	67611940			7.55552e-05	0.0782312
cg03373913	chr1	26644762	CD52;UBXN11	Body;TSS200	7.56272e-05	0.0782312
cg25756710	chr19	52119518	SIGLEC5	Body	7.56344e-05	0.0782312
cg21748026	chr17	19291768	MFAP4;MFAP4	TSS1500;TSS1500	7.5648e-05	0.0782312
cg19594038	chr12	49207607	CACNB3	TSS1500	7.62803e-05	0.0787698
cg26390156	chr14	24101543			7.66002e-05	0.0789847
cg16131907	chr11	35954552			7.6903e-05	0.0790286
cg19421005	chr8	23331441			7.69446e-05	0.0790286
cg10327440	chr1	227177885	CDC42BPA;CDC42BPA	3'UTR;3'UTR	7.69785e-05	0.0790286
cg02859984	chr20	46997711	LINC00494	Body	7.74998e-05	0.0792493
cg08888203	chr3	10149979	C3orf24;C3orf24	TSS200;TSS200	7.75235e-05	0.0792493
cg05969889	chr6	143418703	AIG1;AIG1;AIG1;AIG1	Body;Body;Body;Body	7.76967e-05	0.0792493
cg21926033	chr7	158292006	PTPRN2;PTPRN2;PTPRN2;PTPRN2;PTPRN2	Body;Body;Body;Body;Body	7.7712e-05	0.0792493
cg12467835	chr18	20046084			7.77545e-05	0.0792493
cg20733761	chr21	47295215	PCBP3;PCBP3	Body;Body	7.80832e-05	0.0794697
cg22488253	chr18	28979412	DSG1-AS1;DSG4;DSG4	Body;Body;Body	7.83128e-05	0.0795887
cg02470697	chr2	48844916	GTF2A1L;STON1-GTF2A1L;GTF2A1L	TSS200;Body;TSS200	7.86671e-05	0.0798339
cg20048529	chr7	98740022	SMURF1;SMURF1	Body;Body	7.9057e-05	0.0799093
cg14397696	chr13	105792284			7.90808e-05	0.0799093
cg19173885	chr4	160424581			7.91882e-05	0.0799093
cg07284498	chr16	59503402			7.9194e-05	0.0799093
cg08202380	chr20	23430307			7.93447e-05	0.0799472
cg00753399	chr2	74404556	MOBKL1B	Body	7.97351e-05	0.0802261
cg05599099	chr1	94454318			7.99224e-05	0.0802646
cg26787521	chr1	33264501	YARS	Body	8.00007e-05	0.0802646
cg00508855	chr5	179287084	C5orf45;C5orf45	TSS1500;TSS1500	8.01307e-05	0.0802811
cg07341220	chr16	1583899	IFT140;TMEM204	Body;TSS1500	8.04869e-05	0.0804475
cg13916255	chr7	93190462	CALCR;CALCR;CALCR	5'UTR;5'UTR;TSS1500	8.05246e-05	0.0804475
cg10217889	chr5	143172149			8.07014e-05	0.0805102
cg00598449	chr4	106553832	ARHGEF38	Body	8.11657e-05	0.0808592
cg26017660	chr2	73302860	RAB11FIP5	Body	8.14242e-05	0.0809227
cg08471530	chr22	49421869			8.14827e-05	0.0809227
cg03494428	chr12	53836318	PRR13;PRR13	5'UTR;5'UTR	8.15897e-05	0.0809227
cg12640548	chr10	32456571			8.18593e-05	0.0809227
cg08535058	chr19	12920991	RNASEH2A	Body	8.19525e-05	0.0809227
cg19321535	chr13	33385733	LINC00423	Body	8.20833e-05	0.0809227
cg23907053	chr12	70215816	RAB3IP;RAB3IP;RAB3IP;RAB3IP;RAB3IP	3'UTR;3'UTR;3'UTR;3'UTR;3'UTR	8.21413e-05	0.0809227
cg08590425	chr5	152942157	GRIA1;GRIA1;GRIA1;GRIA1;GRIA1;GRIA1;GRIA1;GRIA1	5'UTR;Body;Body;Body;Body;Body;Body;Body	8.21459e-05	0.0809227
cg26138250	chr17	74244687			8.23855e-05	0.0809781
cg26725201	chr6	3023598			8.24315e-05	0.0809781
cg10976311	chr5	152591026			8.25637e-05	0.0809953
cg17464510	chr1	23907877			8.26916e-05	0.0810083
cg09179723	chr6	30704955	FLOT1	Body	8.29644e-05	0.0811629
cg05607908	chr3	11220303	HRH1;HRH1	5'UTR;5'UTR	8.32624e-05	0.0813279
cg14285795	chr17	71179222			8.33633e-05	0.0813279
cg05028929	chr16	1138797	C1QTNF8	3'UTR	8.35094e-05	0.0813581
cg17883192	chr2	209055834	C2orf80	TSS1500	8.39365e-05	0.0815063
cg25318465	chr8	101443981			8.40954e-05	0.0815063
cg07829444	chr12	53836316	PRR13;PRR13	5'UTR;5'UTR	8.41048e-05	0.0815063
cg11770481	chr16	71758267	PHLPP2;PHLPP2	5'UTR;1stExon	8.41232e-05	0.0815063
cg04021363	chr7	55393220			8.44528e-05	0.0817064
cg14086922	chr22	18268239			8.4561e-05	0.0817064
cg01287555	chr13	41704639	KBTBD6	1stExon	8.55767e-05	0.0825414
cg19747945	chr6	42946146	PEX6	1stExon	8.57301e-05	0.0825414
cg27295253	chr7	14774665	DGKB;DGKB	Body;Body	8.57757e-05	0.0825414
cg18714845	chr7	14429266	DGKB;DGKB	Body;Body	8.5991e-05	0.0826131
cg07685795	chr14	54418880	BMP4;BMP4;BMP4	Body;Body;Body	8.61819e-05	0.0826131
cg03407567	chr12	56545570	MYL6B	TSS1500	8.62012e-05	0.0826131
cg04216590	chr1	249104143			8.65238e-05	0.0827541
cg03051617	chr17	48562276	RSAD1	3'UTR	8.66895e-05	0.0827541
cg12037516	chr11	614954	IRF7;IRF7;IRF7	Body;Body;Body	8.66997e-05	0.0827541
cg18749337	chr2	237426384			8.70987e-05	0.0830227
cg27052685	chr2	104669165			8.78604e-05	0.0836051
cg16132315	chr9	107662475	ABCA1	Body	8.79465e-05	0.0836051
cg14012611	chr19	14102388	RFX1	Body	8.80837e-05	0.083623
cg05717777	chr7	104503378	LHFPL3	Body	8.82649e-05	0.0836325
cg09652172	chr17	189544	RPH3AL;RPH3AL;RPH3AL;RPH3AL	5'UTR;5'UTR;5'UTR;5'UTR	8.83778e-05	0.0836325
cg09477810	chr7	94262435	SGCE;SGCE;SGCE;SGCE	Body;Body;Body;Body	8.84812e-05	0.0836325
cg05531174	chr16	88980433	CBFA2T3;CBFA2T3	5'UTR;Body	8.86319e-05	0.0836325
cg12045494	chr12	64299607	SRGAP1	Body	8.87024e-05	0.0836325
cg05434641	chr16	56391437			8.88041e-05	0.0836325
cg07211251	chr5	72989417	RGNEF	Body	8.90848e-05	0.0836875
cg05813818	chr16	875966			8.9181e-05	0.0836875
cg20506745	chr2	2581285			8.9218e-05	0.0836875
cg04945586	chr9	71938484	FAM189A2	TSS1500	8.95816e-05	0.0837499
cg05392988	chr9	114898893	MIR3134;SUSD1;SUSD1;SUSD1	Body;Body;Body;Body	8.97026e-05	0.0837499
cg19190519	chr11	123175740			8.98198e-05	0.0837499
cg14428391	chr2	217442832			8.99298e-05	0.0837499
cg04156016	chr5	1868137			8.99385e-05	0.0837499
cg08830672	chr16	67516286	ATP6V0D1	TSS1500	8.99959e-05	0.0837499
cg07059402	chr22	38244781	MIR659;EIF3L	TSS1500;TSS1500	9.01633e-05	0.0837953
cg22439613	chr12	131520382	ADGRD1	Body	9.04743e-05	0.0839738
cg02065051	chr20	25674725	ZNF337	5'UTR	9.10889e-05	0.0844038
cg12283875	chr15	59734208	FAM81A	5'UTR	9.13008e-05	0.0844038
cg19471343	chr3	183631171			9.13937e-05	0.0844038
cg02552307	chr1	29581136	PTPRU;PTPRU;PTPRU;PTPRU	Body;Body;Body;Body	9.14155e-05	0.0844038
cg19790234	chr6	147525481	STXBP5;STXBP5;STXBP5-AS1	TSS200;TSS200;Body	9.16306e-05	0.0844919
cg01512069	chr4	190579472	LINC01262	TSS1500	9.23119e-05	0.0850092
cg20933320	chr15	58359202	ALDH1A2;ALDH1A2;ALDH1A2	TSS1500;TSS1500;TSS1500	9.26059e-05	0.0851688
cg24524029	chr20	1808713			9.30803e-05	0.085418
cg22954171	chr11	119005287	HINFP;HINFP	3'UTR;3'UTR	9.31187e-05	0.085418
cg25430848	chr8	144681399	TIGD5	1stExon	9.36208e-05	0.0857672
cg14560895	chr1	202777719	KDM5B	TSS200	9.40694e-05	0.0860666
cg00524967	chr13	34391826	RFC3;RFC3	TSS1500;TSS1500	9.44503e-05	0.0862661
cg25110782	chr12	57624371	SHMT2;SHMT2;SHMT2;SHMT2;SHMT2;SHMT2;SHMT2;SHMT2;SHMT2	1stExon;5'UTR;5'UTR;Body;Body;5'UTR;Body;Body;Body	9.45317e-05	0.0862661
cg23095299	chr6	83551556			9.47871e-05	0.0863366
cg02424654	chr5	76145809	S100Z	TSS200	9.48534e-05	0.0863366
cg08757448	chr10	104613767	C10orf32;C10orf32	TSS200;TSS200	9.50072e-05	0.0863466
cg24600372	chr3	69740254			9.5109e-05	0.0863466
cg13870520	chr4	77131705	SCARB2	Body	9.53312e-05	0.0864373
cg22273830	chr17	1508471	SLC43A2;SLC43A2;SLC43A2	TSS200;Body;Body	9.57628e-05	0.0865641
cg02551743	chr2	66673428	MEIS1	Body	9.59282e-05	0.0865641
cg09623377	chr10	82296191	SH2D4B	TSS1500	9.60194e-05	0.0865641
cg01395589	chr17	62702601			9.61972e-05	0.0865641
cg19807836	chr1	198357038			9.64838e-05	0.0865641
cg11540016	chr10	2978126			9.6758e-05	0.0865641
cg23138110	chr3	127860999			9.68996e-05	0.0865641
cg26882438	chr3	122399120	PARP14	TSS1500	9.6939e-05	0.0865641
cg15531369	chr19	49993157	RPL13AP5;SNORD33;SNORD35A;SNORD34;RPL13A;SNORD32A	Body;TSS1500;TSS1500;TSS1500;Body;TSS200	9.70236e-05	0.0865641
cg25369988	chr10	130846881			9.71748e-05	0.0865641
cg21924631	chr12	12609699	LOH12CR1;LOH12CR1	Body;Body	9.74354e-05	0.0865641
cg09264164	chr22	18028234	CECR2;CECR2	Body;Body	9.74508e-05	0.0865641
cg03851648	chr1	33824888	PHC2;LOC101929464	Body;Body	9.75632e-05	0.0865641
cg10803309	chr11	33317039	HIPK3;HIPK3	Body;Body	9.75898e-05	0.0865641
cg07458509	chr19	8372513	CD320;CD320	Body;Body	9.7651e-05	0.0865641
cg08267286	chr1	60598894			9.76761e-05	0.0865641
cg15311776	chr10	29164585	C10orf126	Body	9.76826e-05	0.0865641
cg07260849	chr6	37621232	MDGA1	Body	9.77953e-05	0.0865641
cg20899176	chr7	64903994			9.77997e-05	0.0865641
cg16711291	chr3	193991157			9.79568e-05	0.0865946
cg18892931	chr20	60983702	CABLES2	TSS1500	9.82806e-05	0.0867723
cg23029597	chr12	123009494	RSRC2;RSRC2;RSRC2	5'UTR;5'UTR;Body	9.87056e-05	0.0870387
cg08558340	chr7	100472263	SRRT;SRRT;SRRT;SRRT	TSS1500;TSS1500;TSS1500;TSS1500	9.88889e-05	0.0870916
cg17203794	chr9	132039620			9.90757e-05	0.0871475
cg11740797	chr2	159751325			9.92702e-05	0.08721
cg11128775	chr16	126004	MPG	TSS1500	9.97978e-05	0.087414
cg07363961	chr5	539880			9.99533e-05	0.087414
cg11506711	chr4	77101181	SCARB2;SCARB2	Body;Body	9.99654e-05	0.087414
cg01312379	chr9	138079285			0.000100093	0.087414
cg25932443	chr1	39005813			0.000100121	0.087414
cg16034168	chr1	6336711	ACOT7;ACOT7;ACOT7;ACOT7	Body;Body;Body;Body	0.000100338	0.0874947
cg04670451	chr16	87737549	LOC100129637	Body	0.00010048	0.087511
cg14172705	chr16	80353129	LOC102724084	Body	0.000100714	0.0876068
cg17586533	chr8	74887999	TMEM70;TMEM70;TMEM70	TSS1500;TSS1500;TSS1500	0.000101491	0.0878745
cg10151379	chr16	35022054			0.000101652	0.0878745
cg26639906	chr17	48680554	CACNA1G;CACNA1G;CACNA1G;CACNA1G;CACNA1G;CACNA1G;CACNA1G;CACNA1G;CACNA1G;CACNA1G;CACNA1G;CACNA1G;CACNA1G;CACNA1G;CACNA1G	Body;Body;Body;Body;Body;Body;Body;Body;Body;Body;Body;Body;Body;Body;Body	0.000101676	0.0878745
cg00035348	chr9	84027287			0.000101798	0.0878745
cg26429636	chr7	99573747	AZGP1	TSS200	0.000102018	0.0878745
cg11668715	chr11	8713919			0.000102125	0.0878745
cg03133735	chr4	111562270			0.00010217	0.0878745
cg08093733	chr18	74754635	MBP;MBP	Body;Body	0.000102182	0.0878745
cg23293723	chr7	139122523			0.00010229	0.0878745
cg27657774	chr18	2881328	EMILIN2	Body	0.000102343	0.0878745
cg13720868	chr18	12376199	AFG3L2	Body	0.00010239	0.0878745
cg11718863	chr20	51771238	TSHZ2	Body	0.000102523	0.0878814
cg21625998	chr20	25755939	FAM182B;FAM182B;FAM182B;FAM182B	ExonBnd;ExonBnd;Body;Body	0.000102783	0.0879334
cg06458256	chr1	211646281			0.000102833	0.0879334
cg08634727	chr3	7186718	GRM7;GRM7	Body;Body	0.000103144	0.0880334
cg04269351	chr14	68142533	VTI1B	TSS1500	0.000103334	0.0880334
cg05339557	chr3	25825124	NGLY1;NGLY1;NGLY1;NGLY1	TSS200;TSS200;TSS200;Body	0.000103391	0.0880334
cg11967492	chr10	30303294	KIAA1462	3'UTR	0.000103448	0.0880334
cg16675054	chr5	171616574	STK10	TSS1500	0.000103631	0.088083
cg11789906	chr7	150786635	AGAP3;AGAP3;AGAP3;AGAP3	5'UTR;Body;Body;Body	0.000103821	0.0881117
cg05225684	chr14	53257343	GNPNAT1	5'UTR	0.000103914	0.0881117
cg00216676	chr11	134112382	VPS26B	Body	0.000104137	0.088195
cg15068140	chr5	76147668	S100Z	5'UTR	0.000104458	0.0883351
cg24546723	chr17	48048615	DLX4	Body	0.000104553	0.0883351
cg02777343	chr3	140961110	PXYLP1;PXYLP1;PXYLP1	5'UTR;5'UTR;5'UTR	0.000104688	0.0883437
cg11648212	chr2	55091021	EML6;EML6	ExonBnd;Body	0.000105466	0.0888939
cg00292282	chr12	92442949	C12orf79;C12orf79;C12orf79;C12orf79;C12orf79	Body;Body;5'UTR;5'UTR;5'UTR	0.000105663	0.0889536
cg03404471	chr5	41869373	OXCT1-AS1;OXCT1	TSS1500;Body	0.000105876	0.0890273
cg06154832	chr14	93566726	ITPK1;ITPK1;ITPK1	Body;Body;Body	0.000106041	0.0890599
cg08787039	chr1	182921857	C1orf14	Body	0.000106197	0.0890849
cg09056605	chr16	9109559			0.0001064	0.089149
cg24580000	chr2	3652646	COLEC11;COLEC11;COLEC11;COLEC11;COLEC11;COLEC11;COLEC11;COLEC11;COLEC11;COLEC11;COLEC11	TSS1500;TSS1500;TSS1500;TSS1500;Body;Body;Body;Body;Body;Body;Body	0.000106841	0.0894125
cg01045132	chr19	11649571	CNN1	TSS200	0.000107231	0.0894263
cg22416002	chr22	39713062	RPL3;RNU86;RPL3	Body;TSS200;Body	0.000107441	0.0894263
cg04300151	chr10	65226360	JMJD1C	TSS1500	0.000107486	0.0894263
cg15726557	chr19	617267	POLRMT	3'UTR	0.000107539	0.0894263
cg13371976	chr1	203457150	PRELP;PRELP	3'UTR;3'UTR	0.000107604	0.0894263
cg15819345	chr7	28579607	CREB5;CREB5;CREB5	Body;Body;Body	0.000107617	0.0894263
cg18714469	chr15	80146065	MTHFS	Body	0.000108184	0.0896878
cg09717809	chr2	74375930	BOLA3;BOLA3	TSS1500;TSS1500	0.00010824	0.0896878
cg06535032	chr14	104810353			0.000108313	0.0896878
cg23387288	chr11	12273386	MICAL2;MICAL2;MICAL2;MICAL2;MICAL2;MICAL2	Body;Body;Body;Body;Body;Body	0.00010854	0.0897709
cg12356249	chr7	1969874	MAD1L1;MAD1L1;MAD1L1	Body;Body;Body	0.000108759	0.0898464
cg19356082	chr12	68862916			0.000109075	0.0900026
cg21778810	chr5	139493680	PURA	TSS200	0.000109857	0.0905091
cg24727339	chr7	148131276			0.000109982	0.0905091
cg20089024	chr3	158526734	MFSD1;MFSD1;MFSD1;MFSD1;MFSD1	Body;Body;Body;Body;Body	0.000110191	0.0905091
cg02330172	chr2	37603618			0.000110201	0.0905091
cg16063312	chr10	22725587			0.000110536	0.0906533
cg00333705	chr13	111226793			0.000110634	0.0906533
cg18897335	chr11	3187790	OSBPL5;OSBPL5;OSBPL5	TSS1500;TSS1500;TSS1500	0.000111107	0.0909353
cg20341435	chr8	50708147			0.00011141	0.0909757
cg02524346	chr8	600233			0.000111457	0.0909757
cg03417411	chr1	61429608	NFIA-AS2;NFIA-AS2	Body;Body	0.000111542	0.0909757
cg06929471	chr17	856420	NXN	Body	0.000111806	0.0910019
cg04493143	chr5	147862421	HTR4;HTR4;HTR4;HTR4;HTR4;HTR4	3'UTR;Body;3'UTR;Body;Body;3'UTR	0.000111978	0.0910019
cg18833788	chr19	48994043	LMTK3	Body	0.00011236	0.0910019
cg24948962	chr18	2906032	EMILIN2	Body	0.000112432	0.0910019
cg02671486	chr19	56990174	ZNF667;ZNF667;ZNF667-AS1;ZNF667-AS1	TSS1500;TSS1500;Body;Body	0.000112532	0.0910019
cg01441501	chr9	73051063			0.000112547	0.0910019
cg12405139	chr10	8106035	GATA3;GATA3	Body;Body	0.000112548	0.0910019
cg00000321	chr8	41167802	SFRP1	TSS1500	0.000112605	0.0910019
cg03898309	chr13	103783126			0.000113379	0.0915226
cg05225634	chr6	156718288			0.000113772	0.0916519
cg05682968	chr16	71471898			0.000113799	0.0916519
cg04459091	chr5	179751794	GFPT2	Body	0.00011399	0.091701
cg07412254	chr2	121223534	LOC84931	Body	0.000114493	0.0918991
cg13429424	chr15	22798849			0.000114695	0.0918991
cg23904266	chr10	102276804	SEC31B	5'UTR	0.000114808	0.0918991
cg09860804	chr12	122396633	WDR66	Body	0.000114965	0.0918991
cg10337506	chr18	77499769	CTDP1;CTDP1	Body;Body	0.000115074	0.0918991
cg11253886	chr2	47039669			0.000115153	0.0918991
cg16912563	chr10	77157423			0.000115206	0.0918991
cg10108612	chr1	19203999	ALDH4A1;ALDH4A1;ALDH4A1	Body;Body;Body	0.000115279	0.0918991
cg21079805	chr3	119079038	CDGAP	Body	0.000115529	0.0918991
cg00060374	chr1	1355235	LOC441869;LOC441869	Body;Body	0.000115537	0.0918991
cg04607326	chr19	50105290	PRR12	Body	0.000115728	0.0919477
cg17213352	chr20	60886007	LAMA5	Body	0.00011605	0.0920734
cg00518414	chr17	78682561	RPTOR;RPTOR	Body;Body	0.000116147	0.0920734
cg14120896	chr19	56086441			0.000116458	0.0921575
cg19920989	chr7	30740465	CRHR2;CRHR2	TSS1500;TSS1500	0.000116514	0.0921575
cg08239499	chr7	38743613			0.000116913	0.0922947
cg27230040	chr14	70701049			0.000116949	0.0922947
cg06747314	chr1	154699263	KCNN3;KCNN3;KCNN3	Body;Body;Body	0.000117216	0.0923404
cg01116137	chr20	25034263	ACSS1	Body	0.000117456	0.0923404
cg21005072	chr6	46139301	ENPP5;ENPP5;ENPP5	TSS1500;TSS1500;TSS1500	0.000117552	0.0923404
cg14283647	chr2	227662014	IRS1	1stExon	0.000117691	0.0923404
cg13151409	chr3	31745381	OSBPL10-AS1;OSBPL10;OSBPL10	TSS1500;Body;Body	0.000117914	0.0923404
cg06756169	chr15	22833335	TUBGCP5;TUBGCP5	TSS200;TSS200	0.000117922	0.0923404
cg01922269	chr4	111219469			0.000117922	0.0923404
cg07341780	chr3	184059879	FAM131A;FAM131A	Body;Body	0.000118197	0.0924532
cg06672661	chr11	17097975	RPS13	Body	0.000118525	0.0925951
cg05907177	chr1	100813096			0.000118669	0.0925951
cg17733104	chr6	136081144			0.000118857	0.0925951
cg15503728	chr11	8192735			0.000118903	0.0925951
cg19356612	chr1	117462013	PTGFRN	Body	0.000119239	0.0926823
cg14651254	chr1	1449202	ATAD3A;ATAD3A;ATAD3A	5'UTR;Body;Body	0.000119404	0.0926823
cg04742135	chr4	1800154	FGFR3;FGFR3;FGFR3	Body;Body;Body	0.000119414	0.0926823
cg12245524	chr1	227585342			0.00011954	0.0926823
cg18944274	chr18	46056535			0.000119838	0.0927133
cg13890015	chr5	122433790	PRDM6	Body	0.000119942	0.0927133
cg25592314	chr16	49518152			0.00012015	0.0927133
cg15895213	chr14	105452712	C14orf79;C14orf79	1stExon;5'UTR	0.000120187	0.0927133
cg04490934	chr1	41978749	HIVEP3;HIVEP3	Body;Body	0.000120236	0.0927133
cg20474675	chr11	16761292	C11orf58;C11orf58	Body;5'UTR	0.000120411	0.0927471
cg16786756	chr4	187422114			0.000120772	0.092924
cg07644368	chr5	115152785	CDO1	TSS1500	0.000121893	0.0936841
cg05961779	chr15	80863198	ARNT2	Body	0.000122087	0.0937314
cg12381105	chr19	47867619	DHX34	Body	0.000122434	0.0938886
cg26486895	chr22	31346557	MORC2;MORC2;MORC2	5'UTR;Body;Body	0.000122558	0.0938886
cg07056889	chr10	101946761	ERLIN1;ERLIN1	TSS1500;TSS1500	0.000122925	0.0939946
cg14025021	chr15	43809510	MAP1A	TSS1500	0.000122962	0.0939946
cg09506600	chr1	248100228	OR2L13	TSS1500	0.000123173	0.0940541
cg04996645	chr2	87820882	LINC00152;LINC00152;LINC00152	Body;Body;Body	0.000123356	0.094092
cg25285805	chr15	53058103	ONECUT1;ONECUT1	Body;Body	0.000123782	0.0942809
cg00506913	chr16	31471204	ARMC5;ARMC5;ARMC5;ARMC5	1stExon;1stExon;Body;Body	0.000123871	0.0942809
cg01784477	chr14	93160451			0.000124165	0.0944036
cg14971567	chr2	192759994			0.000124607	0.0946374
cg16201146	chr20	19191526			0.000125588	0.0952804
cg01977473	chr5	125800916	GRAMD3;GRAMD3;GRAMD3;GRAMD3;GRAMD3	Body;5'UTR;5'UTR;Body;Body	0.000126077	0.095548
cg07699673	chr9	15271685	TTC39B;TTC39B;TTC39B;TTC39B	Body;Body;Body;Body	0.000126552	0.0958056
cg11981672	chr15	78090970	LINGO1;LINGO1;LINGO1;LINGO1;LINGO1;LINGO1	5'UTR;5'UTR;5'UTR;5'UTR;5'UTR;5'UTR	0.000127297	0.0962662
cg21954720	chr17	16396071	LRRC75A;LRRC75A	TSS1500;TSS1500	0.000127532	0.0963406
cg05438888	chr2	136817959			0.00012798	0.0965358
cg22136726	chr1	7449657	CAMTA1	Body	0.000128063	0.0965358
cg09977852	chr13	101178575	PCCA;PCCA	Body;Body	0.000128321	0.0966273
cg22352450	chr13	114187104	TMCO3	Body	0.000128713	0.0968193
cg08328067	chr5	179553589	RASGEF1C	Body	0.000129021	0.0969473
cg26162813	chr2	48844984	GTF2A1L;STON1-GTF2A1L;GTF2A1L;GTF2A1L;GTF2A1L	1stExon;Body;5'UTR;5'UTR;1stExon	0.000129515	0.0971533
cg26817877	chr2	173539621			0.000129633	0.0971533
cg19912332	chr17	78968294	CHMP6	Body	0.000129708	0.0971533
cg06707811	chr2	47893000			0.000130922	0.0978835
cg01246435	chr16	11199192	CLEC16A;CLEC16A	Body;Body	0.000131082	0.0978835
cg05728019	chr6	3024023			0.000131098	0.0978835
cg27555041	chr3	25490689	RARB;RARB;RARB;RARB;RARB;RARB;RARB;RARB;RARB	5'UTR;5'UTR;Body;Body;Body;Body;Body;Body;Body	0.000131357	0.0979632
cg05562425	chr11	49230164	FOLH1;FOLH1;FOLH1;FOLH1;FOLH1;FOLH1;FOLH1;FOLH1;FOLH1;FOLH1	5'UTR;5'UTR;1stExon;1stExon;1stExon;1stExon;1stExon;5'UTR;5'UTR;5'UTR	0.000131482	0.0979632
cg01052993	chr7	141615491			0.000131815	0.0981074
cg18089728	chr10	34979866	PARD3;PARD3;PARD3;PARD3;PARD3;PARD3;PARD3;PARD3;PARD3;PARD3;PARD3	Body;Body;Body;Body;Body;Body;Body;Body;Body;Body;Body	0.000132095	0.0981588
cg09816837	chr6	101845219			0.000132162	0.0981588
cg00664381	chr1	231826346	DISC1;DISC1;DISC1;DISC1;DISC1;DISC1;DISC1;DISC1;DISC1;DISC1;DISC1;DISC1;DISC1;DISC1;DISC1;DISC1;DISC1;DISC1;DISC1;DISC1;DISC1;DISC1;DISC1;TSNAX-DISC1;TSNAX-DISC1;TSNAX-DISC1;TSNAX-DISC1;TSNAX-DISC1;TSNAX-DISC1;TSNAX-DISC1;TSNAX-DISC1	Body;Body;Body;Body;Body;Body;Body;Body;Body;Body;Body;Body;Body;Body;Body;Body;Body;Body;Body;Body;Body;Body;Body;Body;Body;Body;Body;Body;Body;Body;Body	0.000132535	0.0983325
cg11609571	chr5	145215629	PRELID2;PRELID2;PRELID2	TSS1500;TSS1500;TSS1500	0.000132873	0.0983611
cg14031033	chr12	48119770	P11	TSS1500	0.00013288	0.0983611
cg06991565	chr6	31733799	C6orf27	Body	0.000133081	0.0983611
cg01166384	chr9	138970602	NACC2	5'UTR	0.000133131	0.0983611
cg22599124	chr17	26105526	NOS2	Body	0.00013336	0.0983898
cg17591188	chr5	539530			0.000133448	0.0983898
cg01404688	chr12	70382218			0.000133721	0.0983903
cg16108362	chr20	43281922			0.000133727	0.0983903
cg14622443	chr17	60886038	2021-03-10	TSS1500	0.000134018	0.0984178
cg01221209	chr5	554886			0.000134043	0.0984178
cg00105640	chr1	3691994	LOC388588	Body	0.000134267	0.0984363
cg04724275	chr10	665393	DIP2C	Body	0.000134347	0.0984363
cg06864127	chr4	1088181	RNF212;RNF212	Body;Body	0.000134513	0.0984516
cg02016407	chr12	116806424			0.00013478	0.0984516
cg13573460	chr3	13538181	HDAC11;HDAC11	Body;Body	0.000134786	0.0984516
cg13778519	chr1	62594624	INADL	Body	0.000135354	0.0985931
cg03508386	chr1	114446805	AP4B1;DCLRE1B;AP4B1;AP4B1;AP4B1	5'UTR;TSS1500;Body;Body;Body	0.000135445	0.0985931
cg11846216	chr7	67734669			0.000135532	0.0985931
cg04547987	chr1	162006871			0.000135538	0.0985931
cg02614045	chr5	169129494	DOCK2	Body	0.000135784	0.0986528
cg03394914	chr13	65126171			0.000135948	0.0986528
cg23629166	chr1	2345368	PEX10;PEX10	TSS1500;TSS1500	0.000136184	0.0986528
cg05560333	chr1	233432602	PCNXL2	TSS1500	0.000136242	0.0986528
cg10948642	chr2	235157814			0.000136319	0.0986528
cg16233192	chr10	123900239	TACC2;TACC2;TACC2;TACC2;TACC2	5'UTR;Body;Body;Body;Body	0.000136741	0.0988572
cg04124457	chr15	56036455	PRTG	TSS1500	0.000137004	0.098892
cg21350566	chr14	75015942	LTBP2	Body	0.000137348	0.098892
cg07364927	chr1	230307593	GALNT2	Body	0.000137353	0.098892
cg02474567	chr15	66548729			0.000137437	0.098892
cg24764939	chr1	48484851			0.000137566	0.098892
cg08817962	chr17	40260362	DHX58	Body	0.00013763	0.098892
cg14690983	chr5	353481	AHRR;AHRR	Body;Body	0.000138058	0.0990989
cg08651894	chr1	154832235	KCNN3;KCNN3;KCNN3	Body;1stExon;5'UTR	0.000138303	0.0991356
cg07609623	chr22	25884154			0.000138389	0.0991356
cg19670883	chr11	2502357	KCNQ1;KCNQ1	Body;Body	0.000139278	0.0996454
cg19905587	chr2	85554135	TGOLN2	Body	0.000139383	0.0996454
cg12900467	chr13	21635665	LATS2;LATS2	5'UTR;1stExon	0.000139768	0.0998195
cg13320683	chr10	62761819	RHOBTB1;RHOBTB1	TSS1500;TSS1500	0.000139926	0.099831
cg18052304	chr19	53225441	ZNF611;ZNF611;ZNF611;ZNF611	5'UTR;5'UTR;5'UTR;5'UTR	0.000140244	0.0999356
cg20542313	chr14	55325740	GCH1;GCH1;GCH1;GCH1	Body;Body;Body;Body	0.000140415	0.0999356
cg04612671	chr15	39416467			0.000140497	0.0999356
cg05422396	chr21	38936545			0.000140721	0.0999946
